# Supplementary material for: Identification of Key PANoptosis Regulators in Periodontitis and Chronic Obstructive Pulmonary Disease Using Gene Expression and Machine Learning Methods
Source: Genes (Basel). 2025 Aug 29;16(9):1027. doi: 10.3390/genes16091027 (PMC12470229; doi:10.3390/genes16091027)
Supplement: Supplementary file 1 [file genes-16-01027-s001.zip]

Archive with 3 entries (3 files):
- genes-3836040-Table S1_PD_DEGs.xlsx
- genes-3836040-Table S2_COPD_DEGs.xlsx
- genes-3836040-Table S3 PANoptosis_genes_list.txt
