# Supplementary material for: Identification of Key PANoptosis Regulators in Periodontitis and Chronic Obstructive Pulmonary Disease Using Gene Expression and Machine Learning Methods
Source: Genes (Basel). 2025 Aug 29;16(9):1027. doi: 10.3390/genes16091027 (PMC12470229; doi:10.3390/genes16091027)
Supplement: Supplementary file 1 [file genes-16-01027-s001.zip › genes-3836040-Table S1_PD_DEGs.xlsx]

## Sheet: Sheet1
gene_name	adj.P.Val	logFC	AveExpr	t	P.Value	B	diffexpressed
IGHV3-23///IGHV4-31///IGHM///IGHG4///IGHG3///IGHG1///IGHD///IGHA2///IGHA1///IGH	1.05527e-40	-2.19935	10.2883	-15.0836	2.23524e-43	87.7863	Down-regulated
LOC102725526///IGHV4-31///IGHM///IGHG3///IGHG2///IGHG1///IGHA2///IGHA1///IGH	3.68406e-42	-2.18009	10.2302	-15.4868	2.8442e-45	92.1075	Down-regulated
IGHV4-31///IGHM///IGHG3///IGHG1///IGHD///IGHA1	3.68406e-42	-2.15408	9.98783	-15.4823	2.98855e-45	92.0585	Down-regulated
CKAP2///IGLV@///IGLC1	3.99994e-42	-2.13031	9.66257	-15.465	3.60534e-45	91.8727	Down-regulated
TNFRSF17	5.13077e-38	-2.11901	7.85891	-14.446	2.0117e-40	81.0521	Down-regulated
IGLJ3///IGLV@///IGLC1	2.05212e-41	-2.08987	11.5745	-15.2791	2.71136e-44	89.8749	Down-regulated
MZB1	2.7433e-41	-2.08815	9.26108	-15.2385	4.20354e-44	89.4408	Down-regulated
IGLJ3///CKAP2///IGLV@///IGLC1	5.24806e-43	-2.0811	10.1616	-15.7352	1.89213e-46	94.7911	Down-regulated
IGLJ3///IGLV1-44///CKAP2///IGLV@///IGLC1	3.75724e-40	-2.055	11.0508	-14.9427	1.01597e-42	86.2873	Down-regulated
IGLL5	9.4752e-41	-2.0296	10.864	-15.0977	1.9216e-43	87.936	Down-regulated
IGHV3-23///IGHV4-31///IGHM///IGHG3///IGHG1///IGHA2///IGHA1	1.19929e-40	-1.99253	9.4015	-15.0662	2.69519e-43	87.6011	Down-regulated
IGHV4-31///IGHM///IGHG3///IGHG1///IGHD///IGHA2///IGHA1	2.17968e-42	-1.98014	9.79123	-15.5677	1.17879e-45	92.9797	Down-regulated
IGK	3.68406e-42	-1.89814	9.17585	-15.4866	2.85048e-45	92.1053	Down-regulated
CKAP2///IGLC1	2.17653e-41	-1.89803	9.02444	-15.2685	3.04081e-44	89.7614	Down-regulated
IGHV3-23///IGHV4-31///IGHM///IGHG3///IGHG1///IGHD///IGHA1///IGH	2.40073e-39	-1.89264	9.50746	-14.751	7.89819e-42	84.257	Down-regulated
IGKV1OR2-108	1.68439e-39	-1.86851	11.9825	-14.7868	5.38968e-42	84.6353	Down-regulated
SPAG4	6.84502e-39	-1.86779	7.3037	-14.6451	2.43705e-41	83.1416	Down-regulated
IGHV4-31///IGHM///IGHG4///IGHG3///IGHG1///IGHD///IGHA2///IGHA1	1.53817e-36	-1.86606	9.54183	-14.0959	7.97197e-39	77.4101	Down-regulated
IGHM	2.05212e-41	-1.81951	9.10647	-15.2769	2.7745e-44	89.8521	Down-regulated
IGKV1OR2-118	6.62941e-43	-1.77954	10.985	-15.703	2.68893e-46	94.4431	Down-regulated
LOC100293211	7.1914e-36	-1.77418	6.88078	-13.9376	4.14845e-38	75.7777	Down-regulated
IGHV3-23///IGHV4-31///IGHM///IGHG1///IGHA1	4.61907e-40	-1.76547	7.17745	-14.9204	1.29065e-42	86.0504	Down-regulated
FAM46C	9.76779e-43	-1.75808	8.44081	-15.658	4.40209e-46	93.955	Down-regulated
CXCL6	3.79674e-32	-1.73153	7.6856	-13.0386	4.08951e-34	66.6788	Down-regulated
IGHV4-31///IGHM///IGHG1///IGHA1	5.23325e-32	-1.71192	9.03121	-13.0042	5.7783e-34	66.3368	Down-regulated
CD79A	3.40653e-37	-1.67863	8.16315	-14.255	1.50453e-39	79.0605	Down-regulated
IGLJ3///CKAP2	1.42058e-35	-1.66624	8.49247	-13.8634	8.96304e-38	75.0153	Down-regulated
IGHV4-31///IGHA1	6.29769e-29	-1.6586	7.48743	-12.2344	1.16082e-30	58.8159	Down-regulated
IGHM///IGHG1	1.22657e-35	-1.58985	6.84139	-13.8783	7.68366e-38	75.1677	Down-regulated
CD27	6.75683e-41	-1.58572	8.1741	-15.1434	1.17407e-43	88.4238	Down-regulated
IGHG1///IGHD///IGHA2///IGH	3.4388e-37	-1.57911	7.54826	-14.2522	1.54978e-39	79.0311	Down-regulated
IGHV4-31///IGHM///IGHG4///IGHG3///IGHG1///IGHD///IGHA2///IGHA1///IGH	2.80894e-40	-1.5757	9.00784	-14.9796	6.83595e-43	86.6796	Down-regulated
CXCL1	2.48296e-38	-1.57388	10.1241	-14.5191	9.28772e-41	81.8171	Down-regulated
CXCR4	4.23204e-44	-1.52501	8.29678	-16.0683	4.86213e-48	98.4169	Down-regulated
IGHV4-31///IGHM///IGHG3///IGHG2///IGHG1///IGHD///IGHA2///IGHA1///IGH	3.3308e-39	-1.49561	9.87832	-14.7165	1.14084e-41	83.893	Down-regulated
LAX1	8.81123e-36	-1.49413	7.59234	-13.9173	5.12258e-38	75.5689	Down-regulated
LOC101929272	8.99206e-34	-1.49026	7.11595	-13.4332	7.4971e-36	70.6351	Down-regulated
IGK///IGKC	8.57174e-40	-1.46486	11.4289	-14.8554	2.58825e-42	85.3615	Down-regulated
CYTIP	2.49624e-39	-1.46126	7.27053	-14.746	8.32491e-42	84.2049	Down-regulated
LOC100293211///IGHV4-31///IGHM///IGHG3///IGHG1///IGHA1	2.63522e-33	-1.45091	7.37912	-13.3225	2.31587e-35	69.5192	Down-regulated
C16orf54	3.31616e-34	-1.44362	6.21725	-13.5385	2.5556e-36	71.6999	Down-regulated
SLAMF7	2.64786e-32	-1.43351	7.69727	-13.0775	2.76455e-34	67.0661	Down-regulated
IGLV1-44	2.52411e-43	-1.42465	8.67188	-15.8448	5.68774e-47	95.9814	Down-regulated
CPNE5	3.89504e-37	-1.41094	6.71122	-14.2385	1.7905e-39	78.8882	Down-regulated
BHLHA15	6.22105e-33	-1.40685	6.79098	-13.2335	5.71948e-35	68.6247	Down-regulated
CD38	5.61742e-34	-1.37207	7.50948	-13.482	4.55692e-36	71.1277	Down-regulated
FAM30A	7.49501e-35	-1.35547	7.45016	-13.6921	5.26938e-37	73.2623	Down-regulated
CECR1	3.56996e-38	-1.35214	8.56854	-14.4825	1.36755e-40	81.4341	Down-regulated
EVI2B	1.16178e-41	-1.3295	8.0975	-15.3392	1.41368e-44	90.5198	Down-regulated
SELL	4.60092e-41	-1.32077	6.9311	-15.1854	7.46464e-44	88.8722	Down-regulated
FCRL5	1.03119e-35	-1.31979	6.17516	-13.8971	6.32036e-38	75.361	Down-regulated
IGLJ3	1.90092e-43	-1.31697	8.18553	-15.8909	3.42678e-47	96.4831	Down-regulated
MMP7	4.29815e-30	-1.30739	7.26281	-12.5291	6.50853e-32	61.6646	Down-regulated
IGKC	2.48871e-40	-1.30395	8.85688	-14.9927	5.94445e-43	86.8179	Down-regulated
IGHV4-31///IGHM///IGHG3///IGHG1///IGHA1	2.9874e-40	-1.27202	7.63013	-14.9722	7.40488e-43	86.6004	Down-regulated
FCRLA	1.3501e-29	-1.26654	5.94268	-12.4043	2.21477e-31	60.4537	Down-regulated
PNOC	3.03477e-32	-1.26009	6.43925	-13.0634	3.18672e-34	66.9255	Down-regulated
IGLC1	8.43513e-42	-1.25104	8.82363	-15.3722	9.88388e-45	90.8741	Down-regulated
FKBP11	3.38577e-37	-1.21319	8.90646	-14.2566	1.4801e-39	79.0767	Down-regulated
MMP12	1.43588e-19	-1.19878	9.63373	-9.73706	8.43838e-21	36.3976	Down-regulated
IL10RA	9.0339e-41	-1.18662	7.94599	-15.1063	1.75068e-43	88.0282	Down-regulated
PLAT	5.4866e-37	-1.18159	9.25855	-14.2022	2.62103e-39	78.511	Down-regulated
CYP24A1	1.5731e-33	-1.16656	6.92344	-13.3753	1.3541e-35	70.0501	Down-regulated
CXCL13	2.93647e-24	-1.16555	10.2092	-11.0334	9.62106e-26	47.626	Down-regulated
PIM2	2.73276e-34	-1.16144	7.63369	-13.5602	2.04442e-36	71.9207	Down-regulated
FCGR3B	4.37505e-28	-1.15868	7.16174	-12.0208	9.14879e-30	56.7751	Down-regulated
THEMIS2	5.9317e-38	-1.15662	7.28578	-14.4312	2.35247e-40	80.8972	Down-regulated
ODAM	4.0657e-19	-1.15219	10.8792	-9.60458	2.55789e-20	35.3048	Down-regulated
ANKRD36BP2	1.22238e-34	-1.14939	6.05538	-13.6421	8.81429e-37	72.7532	Down-regulated
ICAM2	3.49511e-40	-1.13933	8.04226	-14.951	9.29341e-43	86.3755	Down-regulated
RHOH	6.77045e-35	-1.12683	6.7774	-13.7032	4.69895e-37	73.3757	Down-regulated
SFRP4	1.61807e-24	-1.12216	6.59218	-11.1002	5.22124e-26	48.2295	Down-regulated
MME	9.54455e-41	-1.11685	6.95389	-15.095	1.97868e-43	87.907	Down-regulated
ICAM3	5.38135e-31	-1.11635	7.89133	-12.7565	6.86341e-33	63.8891	Down-regulated
PDZRN4	1.90053e-27	-1.11259	6.37222	-11.857	4.39395e-29	55.2241	Down-regulated
FCGR2B	5.70276e-33	-1.10771	7.55334	-13.2425	5.21727e-35	68.7156	Down-regulated
IGHM///IGHG1///IGHA1	5.89956e-42	-1.1074	7.71587	-15.4125	6.38106e-45	91.3074	Down-regulated
LOC102725426///MIR8071-2///MIR8071-1///IGHM///IGHG1	2.3712e-30	-1.09804	6.8348	-12.5937	3.44102e-32	62.2948	Down-regulated
JCHAIN	8.56809e-22	-1.09589	10.1191	-10.3652	3.81894e-23	41.7201	Down-regulated
CSF3	1.73467e-32	-1.08597	7.30096	-13.1232	1.74335e-34	67.5222	Down-regulated
CD19	1.97338e-37	-1.08092	6.86726	-14.3119	8.27096e-40	79.6527	Down-regulated
IGLL3P	1.79986e-42	-1.07157	12.1128	-15.5932	8.92267e-46	93.2554	Down-regulated
SAA2-SAA4///SAA2///SAA1	2.66919e-26	-1.06787	6.55314	-11.5652	6.96499e-28	52.4937	Down-regulated
NCF4	5.28674e-34	-1.0661	6.93137	-13.489	4.24102e-36	71.1987	Down-regulated
POU2AF1	5.10145e-43	-1.05496	6.39082	-15.764	1.37945e-46	95.1041	Down-regulated
P2RY8	6.68742e-31	-1.05013	7.39972	-12.7308	8.86071e-33	63.6365	Down-regulated
SAA2///SAA1	9.43889e-41	-1.04962	7.83861	-15.1001	1.8717e-43	87.9621	Down-regulated
C3	5.38851e-42	-1.04068	8.78763	-15.4248	5.58546e-45	91.4392	Down-regulated
LOC101930405	5.01648e-40	-1.03961	5.08798	-14.9101	1.44061e-42	85.9416	Down-regulated
HCLS1	3.22333e-38	-1.03226	8.39369	-14.4933	1.22024e-40	81.547	Down-regulated
CXCL8	4.88382e-16	-1.02904	8.26025	-8.67801	4.40862e-17	27.9702	Down-regulated
RGS1	1.49108e-27	-1.01399	6.47995	-11.8834	3.41242e-29	55.474	Down-regulated
SELE	1.30245e-23	-1.01127	8.60398	-10.8606	4.6254e-25	46.0757	Down-regulated
PPBP	4.33438e-20	-1.01095	5.26722	-9.88627	2.39004e-21	37.6409	Down-regulated
HSPA13	3.18261e-26	-1.00994	7.85046	-11.5453	8.39076e-28	52.3097	Down-regulated
CSF2RB	6.71833e-42	-1.00584	8.60721	-15.3968	7.56943e-45	91.1383	Down-regulated
RAC2	3.20952e-40	-1.00011	7.90983	-14.9606	8.3894e-43	86.4768	Down-regulated
CLDN10	3.05808e-32	-0.999943	5.71623	-13.0622	3.22498e-34	66.9137	Down-regulated
TAGAP	2.84726e-41	-0.996029	6.55073	-15.2324	4.49115e-44	89.3753	Down-regulated
CCL18	4.60583e-22	-0.995121	7.95772	-10.4402	1.97422e-23	42.371	Down-regulated
SEL1L3	1.05351e-39	-0.993448	6.28321	-14.8334	3.27604e-42	85.1282	Down-regulated
PLAC8	1.42958e-18	-0.993234	8.388	-9.44506	9.58677e-20	34.0034	Down-regulated
RGS4	3.22684e-29	-0.992185	7.02637	-12.3088	5.62795e-31	59.5316	Down-regulated
ITM2C	5.49287e-30	-0.992009	8.53837	-12.5023	8.46618e-32	61.4045	Down-regulated
ENPP2	1.05307e-35	-0.988799	7.65977	-13.8944	6.50188e-38	75.333	Down-regulated
BAX	1.9409e-05	-0.98777	5.67085	-4.55915	6.31454e-06	2.94957	Down-regulated
PROK2	1.88531e-20	-0.986176	4.59898	-9.98953	9.90703e-22	38.5091	Down-regulated
COL4A2	2.40705e-29	-0.984297	8.84437	-12.341	4.11137e-31	59.842	Down-regulated
COL15A1	1.1095e-40	-0.979948	9.70724	-15.077	2.40011e-43	87.7159	Down-regulated
ACO1	0.00316067	-0.977462	6.04748	-3.19436	0.00148041	-2.1801	Down-regulated
SELM	1.31555e-26	-0.974077	8.63786	-11.6444	3.30238e-28	53.231	Down-regulated
FCGR3B///FCGR3A	4.75256e-17	-0.973928	6.06706	-8.99056	3.79322e-18	30.3827	Down-regulated
FOS	5.18699e-14	-0.971769	10.3535	-8.02603	5.96566e-15	23.1499	Down-regulated
RNASE6	4.21428e-33	-0.9437	7.26194	-13.2738	3.79853e-35	69.0296	Down-regulated
RUNX1-IT1	2.00239e-36	-0.942758	7.91066	-14.0682	1.06486e-38	77.1235	Down-regulated
IL2RG	2.9236e-36	-0.940661	8.0036	-14.0287	1.60746e-38	76.716	Down-regulated
HBA2///HBA1	3.23302e-14	-0.930239	12.0068	-8.09357	3.63677e-15	23.6356	Down-regulated
MMP1	6.42639e-09	-0.92989	6.7935	-6.16734	1.33283e-09	11.1131	Down-regulated
LOC100131043	1.45083e-31	-0.928982	7.11797	-12.8969	1.69348e-33	65.2732	Down-regulated
PTP4A3	1.31996e-30	-0.928008	7.05943	-12.6562	1.85599e-32	62.9053	Down-regulated
SERPINI1	6.0779e-31	-0.927559	6.30046	-12.7418	7.94353e-33	63.7446	Down-regulated
COL4A1	8.72565e-33	-0.925991	9.15356	-13.1958	8.37606e-35	68.2473	Down-regulated
LY96	8.16279e-29	-0.925245	8.94549	-12.2057	1.53404e-30	58.5403	Down-regulated
CYAT1	8.19237e-30	-0.924505	6.48697	-12.4581	1.307e-31	60.9752	Down-regulated
ST6GAL1	1.36075e-34	-0.924119	6.09043	-13.6305	9.9347e-37	72.6348	Down-regulated
PECAM1	1.0082e-45	-0.923993	8.22517	-16.4899	4.5437e-50	103.045	Down-regulated
BTG2	2.3347e-32	-0.923388	9.04441	-13.0911	2.40951e-34	67.202	Down-regulated
GLYR1///SEPT6	1.44281e-29	-0.921602	7.47041	-12.3969	2.37987e-31	60.3826	Down-regulated
ZNF275	1.13595e-33	-0.914356	7.51061	-13.4082	9.67573e-36	70.3827	Down-regulated
EGFL6	7.81799e-28	-0.902556	8.38862	-11.9557	1.70883e-29	56.1575	Down-regulated
ZBP1	2.98089e-27	-0.902245	5.74152	-11.8077	7.02602e-29	54.7603	Down-regulated
DDIT4L	6.75822e-27	-0.90038	7.59311	-11.7181	1.64471e-28	53.9198	Down-regulated
DERL3	2.84288e-33	-0.89602	6.79649	-13.3146	2.51118e-35	69.4391	Down-regulated
PLPP5	7.09349e-28	-0.895128	8.00469	-11.9669	1.53449e-29	56.2639	Down-regulated
CORO1A	1.30984e-29	-0.893821	7.74398	-12.4079	2.13693e-31	60.4891	Down-regulated
TGFB1	9.18042e-07	-0.8864	6.57602	-5.22133	2.50973e-07	6.04278	Down-regulated
SASH3	4.5473e-35	-0.881663	7.07936	-13.7437	3.09452e-37	73.789	Down-regulated
IL1B	4.18214e-22	-0.876613	8.87717	-10.4523	1.77546e-23	42.4757	Down-regulated
UBD///GABBR1	6.72395e-25	-0.874498	7.77746	-11.2015	2.05758e-26	49.1491	Down-regulated
CYR61	2.50772e-17	-0.867034	8.72015	-9.07497	1.93484e-18	31.0451	Down-regulated
NLRC4	0.000209718	-0.866442	3.98709	-3.97281	8.03276e-05	0.536354	Down-regulated
DNAJB9	1.69995e-25	-0.865269	8.46281	-11.3568	4.88787e-27	50.5688	Down-regulated
BMS1P20	1.60002e-39	-0.863376	7.76792	-14.7929	5.0476e-42	84.7002	Down-regulated
SRGN	8.48162e-35	-0.861368	8.37684	-13.6795	6.00124e-37	73.1336	Down-regulated
LOC101930405///IGHG1	2.82404e-23	-0.857848	7.65409	-10.7692	1.05509e-24	45.2616	Down-regulated
HSD11B1	2.27348e-37	-0.853775	6.25255	-14.2975	9.63124e-40	79.502	Down-regulated
P2RX5	7.66791e-29	-0.853254	6.76643	-12.2129	1.43067e-30	58.6092	Down-regulated
CFI	1.42733e-25	-0.850116	7.25444	-11.3772	4.03968e-27	50.7571	Down-regulated
FBXO16	5.47176e-30	-0.849589	4.96575	-12.503	8.40899e-32	61.4112	Down-regulated
APLNR	5.01648e-40	-0.849227	7.30511	-14.9097	1.44691e-42	85.9372	Down-regulated
CFLAR	1.23663e-10	-0.845996	7.4248	-6.84045	2.07823e-11	15.1664	Down-regulated
CXCL12	2.44619e-31	-0.841338	10.1288	-12.84	2.98894e-33	64.7113	Down-regulated
STAP1	5.13141e-28	-0.841295	5.60926	-12.0022	1.09386e-29	56.5985	Down-regulated
FUT8	2.87586e-33	-0.839487	6.93951	-13.3129	2.55327e-35	69.4226	Down-regulated
AMPD1	3.772e-23	-0.839289	5.81672	-10.735	1.43475e-24	44.9583	Down-regulated
CTSH	6.75683e-41	-0.837145	9.64633	-15.1423	1.1876e-43	88.4125	Down-regulated
ALOX15B	1.24728e-21	-0.836614	7.28499	-10.3199	5.67737e-23	41.3289	Down-regulated
SEL1L	1.41038e-25	-0.836544	7.39406	-11.3787	3.98536e-27	50.7704	Down-regulated
MMP3	6.9594e-08	-0.834862	6.70133	-5.73042	1.63941e-08	8.6783	Down-regulated
LOC102723407///IGHV4-31///IGHM///IGHG4///IGHG1///IGHA2///IGHA1	2.44619e-31	-0.830181	6.47062	-12.8396	2.99862e-33	64.7081	Down-regulated
SP140	1.46105e-27	-0.826844	5.29208	-11.8861	3.3252e-29	55.4996	Down-regulated
TLR4	3.6699e-23	-0.826222	4.57788	-10.7382	1.39426e-24	44.9865	Down-regulated
DUSP5	4.3369e-21	-0.825808	8.80374	-10.1698	2.09721e-22	40.0401	Down-regulated
MS4A1	4.26603e-19	-0.825249	6.12513	-9.59829	2.69547e-20	35.2532	Down-regulated
VCAN	2.64223e-21	-0.824766	9.38539	-10.23	1.24437e-22	40.5549	Down-regulated
BIN2	3.05246e-40	-0.824187	7.00209	-14.9669	7.84128e-43	86.5437	Down-regulated
CCDC69	5.9441e-31	-0.823388	6.92164	-12.7449	7.70041e-33	63.7753	Down-regulated
ENTPD1	2.86158e-37	-0.821282	7.44576	-14.2746	1.22516e-39	79.2638	Down-regulated
SLC12A8	2.0669e-23	-0.819943	7.36434	-10.8061	7.56375e-25	45.5902	Down-regulated
LOC101928615///FNDC3B	6.78211e-41	-0.81978	7.68512	-15.1396	1.22261e-43	88.3837	Down-regulated
ARHGAP9	9.14976e-33	-0.817227	6.65842	-13.1902	8.86565e-35	68.1911	Down-regulated
BLOC1S5-TXNDC5///TXNDC5	9.20218e-31	-0.813966	11.3619	-12.6966	1.24415e-32	63.3009	Down-regulated
GPR160	7.12678e-22	-0.812823	6.54379	-10.3873	3.1444e-23	41.9118	Down-regulated
CTGF	1.75824e-18	-0.808721	8.30255	-9.41828	1.19493e-19	33.7864	Down-regulated
ADAM28	7.90854e-37	-0.803031	6.28665	-14.1637	3.92059e-39	78.1125	Down-regulated
LINC00525	2.00433e-14	-0.802673	4.62684	-8.16262	2.18547e-15	24.1354	Down-regulated
LY9	6.45273e-32	-0.796214	5.87462	-12.9825	7.18295e-34	66.1216	Down-regulated
SSR4	5.27283e-26	-0.790348	11.7201	-11.4902	1.40679e-27	51.7991	Down-regulated
FNDC1	6.95163e-19	-0.789378	5.91717	-9.53647	4.50514e-20	34.7472	Down-regulated
GLDC	8.11716e-30	-0.788654	6.01836	-12.4593	1.29134e-31	60.9871	Down-regulated
CD14	2.35283e-23	-0.786926	8.36683	-10.7905	8.70554e-25	45.4514	Down-regulated
IGLV6-57	3.08884e-27	-0.782841	7.99531	-11.8035	7.30831e-29	54.7213	Down-regulated
RASSF6	5.23566e-21	-0.78181	5.92207	-10.1466	2.56373e-22	39.842	Down-regulated
TRBC1	6.21789e-25	-0.780445	8.05153	-11.2105	1.89431e-26	49.2308	Down-regulated
HSH2D	7.32302e-28	-0.779765	6.30465	-11.963	1.59404e-29	56.2263	Down-regulated
FCRLB	4.49693e-26	-0.779316	6.24388	-11.5081	1.18964e-27	51.9647	Down-regulated
ITGAL	2.95475e-34	-0.779199	6.03522	-13.5514	2.23713e-36	71.8316	Down-regulated
VOPP1	7.78451e-32	-0.777808	9.20833	-12.9634	8.70052e-34	65.932	Down-regulated
PXDN	1.21677e-26	-0.776603	7.69251	-11.6532	3.03794e-28	53.3134	Down-regulated
MMP9	8.98388e-20	-0.773391	7.86528	-9.79593	5.13792e-21	36.8865	Down-regulated
CTSS	2.79992e-34	-0.772452	7.83281	-13.5573	2.10729e-36	71.8908	Down-regulated
FABP4	9.94066e-24	-0.772175	5.54071	-10.8923	3.472e-25	46.3589	Down-regulated
PCDH17	3.31951e-34	-0.772041	6.83165	-13.5378	2.57315e-36	71.6931	Down-regulated
LYN	5.83068e-39	-0.769546	7.68608	-14.6626	2.02336e-41	83.3257	Down-regulated
KLHL6	2.23079e-29	-0.767378	5.52154	-12.3496	3.78014e-31	59.9251	Down-regulated
TXNDC11	5.10707e-27	-0.767111	8.31108	-11.749	1.22677e-28	54.2095	Down-regulated
RARRES2	2.38942e-31	-0.766799	7.97376	-12.8427	2.9075e-33	64.7386	Down-regulated
CHST2	1.26573e-41	-0.766211	5.50471	-15.3279	1.59721e-44	90.3989	Down-regulated
VNN2	4.25654e-30	-0.765702	5.63567	-12.5303	6.42634e-32	61.6771	Down-regulated
PALM2-AKAP2///AKAP2	2.60174e-35	-0.764364	8.28658	-13.7996	1.73535e-37	74.3614	Down-regulated
CLCA4	9.28706e-16	-0.764018	10.4417	-8.59097	8.63037e-17	27.3098	Down-regulated
PCED1B	3.01475e-28	-0.763101	6.215	-12.0624	6.12759e-30	57.1713	Down-regulated
CD180	1.41038e-25	-0.757963	5.98576	-11.3788	3.98247e-27	50.7711	Down-regulated
XDH	1.2108e-26	-0.756202	7.8165	-11.6539	3.01759e-28	53.3201	Down-regulated
PRDX4	2.64933e-28	-0.755757	10.5935	-12.0765	5.34905e-30	57.3056	Down-regulated
IL24	3.9283e-21	-0.751886	5.67182	-10.1818	1.89077e-22	40.1423	Down-regulated
MICB	2.1714e-26	-0.749928	6.00353	-11.5884	5.59754e-28	52.7096	Down-regulated
SLC7A7	2.19487e-31	-0.749701	7.67335	-12.8524	2.64109e-33	64.8337	Down-regulated
IGFBP4	7.08889e-15	-0.749384	9.54202	-8.31034	7.27131e-16	25.2159	Down-regulated
CD200	4.40131e-37	-0.748282	6.54043	-14.2259	2.04306e-39	78.7576	Down-regulated
MIR8071-2///MIR8071-1///IGHV4-31///IGHM///IGHG2///IGHG1	7.44228e-19	-0.746454	13.9599	-9.52782	4.83988e-20	34.6766	Down-regulated
ELMO1	1.34072e-36	-0.746137	6.07335	-14.1099	6.8882e-39	77.5547	Down-regulated
C5AR1	2.7114e-26	-0.742355	6.43271	-11.5633	7.08734e-28	52.4764	Down-regulated
CASP8	2.30988e-07	-0.741638	5.85429	-5.49825	5.8421e-08	7.44908	Down-regulated
GLCCI1	4.4409e-29	-0.739361	6.58567	-12.2734	7.94555e-31	59.1907	Down-regulated
G0S2	5.13721e-19	-0.739012	7.84558	-9.57468	3.28065e-20	35.0597	Down-regulated
RAB30	8.25974e-33	-0.737664	6.25194	-13.2026	7.81715e-35	68.3156	Down-regulated
CYBA	2.22332e-33	-0.736185	8.25507	-13.3403	1.93385e-35	69.6975	Down-regulated
MEF2C	2.30341e-39	-0.735023	7.09757	-14.7561	7.47422e-42	84.3116	Down-regulated
OLFML2B	9.89286e-23	-0.730763	7.69744	-10.6229	3.91006e-24	43.9688	Down-regulated
TMEM176A	4.01289e-28	-0.72973	8.37133	-12.03	8.37337e-30	56.8626	Down-regulated
APAF1	0.0376014	-0.726889	5.35794	-1.35033	0.00374561	-6.31112	Down-regulated
CCL19	3.07893e-14	-0.726423	8.44386	-8.10065	3.45233e-15	23.6867	Down-regulated
PARM1	4.72399e-26	-0.725421	6.67659	-11.5025	1.25397e-27	51.9127	Down-regulated
SELP	4.41251e-42	-0.725414	8.10362	-15.4509	4.20414e-45	91.7205	Down-regulated
CYAT1///IGLV1-44///IGLC1	1.26441e-40	-0.725009	8.1484	-15.0592	2.90617e-43	87.5264	Down-regulated
RGS2	1.22957e-16	-0.722461	9.47484	-8.86471	1.02625e-17	29.4036	Down-regulated
HBB	4.14024e-19	-0.720659	10.6836	-9.60223	2.60853e-20	35.2855	Down-regulated
ZC3H12D	5.24218e-19	-0.718101	5.36721	-9.57207	3.35241e-20	35.0383	Down-regulated
BCL2A1	2.30522e-14	-0.717431	5.33969	-8.14211	2.54323e-15	23.9866	Down-regulated
PTGDS	4.17571e-18	-0.717027	8.80681	-9.30672	2.97714e-19	32.8875	Down-regulated
CD4	6.08049e-18	-0.716843	5.56219	-9.2579	4.42835e-19	32.4965	Down-regulated
ENPEP	5.29667e-18	-0.715722	5.85241	-9.27576	3.83048e-19	32.6393	Down-regulated
XBP1	5.18941e-36	-0.715601	8.23119	-13.9713	2.92341e-38	76.124	Down-regulated
MLIP	5.9848e-29	-0.713555	8.37101	-12.2399	1.10045e-30	58.8687	Down-regulated
UCP2	1.42417e-24	-0.712621	7.87381	-11.1154	4.54419e-26	48.3667	Down-regulated
LINC00888	5.70298e-30	-0.710749	5.69624	-12.4982	8.81572e-32	61.3645	Down-regulated
PKHD1L1	1.26568e-14	-0.707481	5.06957	-8.22832	1.34211e-15	24.6141	Down-regulated
GYPC	7.89144e-32	-0.705564	7.68208	-12.9616	8.8556e-34	65.9145	Down-regulated
SDF2L1	2.2849e-17	-0.703861	8.03032	-9.08747	1.75056e-18	31.1436	Down-regulated
DYX1C1-CCPG1///CCPG1	5.38491e-22	-0.70309	7.41824	-10.4216	2.32734e-23	42.2087	Down-regulated
IRF4	3.40077e-30	-0.702726	5.61213	-12.5544	5.07303e-32	61.911	Down-regulated
FICD	4.10397e-20	-0.701863	7.22287	-9.89284	2.26015e-21	37.696	Down-regulated
IGHA2///IGHA1///IGH	7.49906e-19	-0.701057	9.09094	-9.52682	4.88019e-20	34.6684	Down-regulated
ISG20	2.09881e-16	-0.697772	8.50733	-8.79289	1.80284e-17	28.8494	Down-regulated
C1QA	3.36851e-21	-0.695903	7.55856	-10.2006	1.60615e-22	40.3032	Down-regulated
GZMK	1.46946e-17	-0.695717	6.79119	-9.14526	1.10065e-18	31.6003	Down-regulated
CSF3R	4.47706e-28	-0.695409	6.63024	-12.0182	9.38228e-30	56.7502	Down-regulated
HCK	2.36614e-30	-0.691506	6.89386	-12.5942	3.423e-32	62.3	Down-regulated
IL7R	2.02425e-19	-0.690963	7.83556	-9.69301	1.22154e-20	36.033	Down-regulated
MIR6751///SYVN1	1.01666e-24	-0.690066	7.88139	-11.1542	3.17977e-26	48.7192	Down-regulated
MEFV	0.0148951	-0.689217	4.11566	-2.65956	0.00804869	-3.71608	Down-regulated
LBP	2.41935e-29	-0.68801	6.31318	-12.3402	4.14328e-31	59.8344	Down-regulated
KDR	6.7297e-39	-0.686982	7.57407	-14.6479	2.36566e-41	83.171	Down-regulated
CD93	3.4388e-37	-0.685596	8.43723	-14.2531	1.53568e-39	79.0402	Down-regulated
EPDR1	7.55962e-24	-0.684046	6.79937	-10.9229	2.63014e-25	46.633	Down-regulated
NCF1C///NCF1B///NCF1	2.61348e-23	-0.681766	5.85691	-10.7782	9.72886e-25	45.3417	Down-regulated
PDK1	9.57199e-19	-0.681157	7.31421	-9.49624	6.28527e-20	34.4192	Down-regulated
C4orf48	8.6317e-33	-0.681017	7.24507	-13.1973	8.24697e-35	68.2627	Down-regulated
RASSF2	3.23273e-32	-0.680189	7.68489	-13.0554	3.45278e-34	66.8462	Down-regulated
LOC100506098	1.22407e-16	-0.68015	8.33294	-8.86535	1.02111e-17	29.4085	Down-regulated
TNFAIP6	3.16934e-16	-0.676896	7.41363	-8.73699	2.78853e-17	28.4205	Down-regulated
SLC15A2	9.62155e-26	-0.676887	5.36753	-11.4216	2.67109e-27	51.1657	Down-regulated
SEPT6	1.29839e-32	-0.675769	5.96952	-13.1533	1.28733e-34	67.8221	Down-regulated
SLFN11	8.46822e-26	-0.67538	6.87247	-11.4367	2.32037e-27	51.3048	Down-regulated
C4B_2///C4B///C4A	1.08739e-28	-0.674315	6.27671	-12.1749	2.06804e-30	58.245	Down-regulated
C4orf26	1.85561e-07	-0.673163	8.66653	-5.54146	4.62712e-08	7.6744	Down-regulated
EVI2A	8.45555e-20	-0.673067	7.13484	-9.80395	4.80148e-21	36.9533	Down-regulated
DDIT4	3.85331e-20	-0.67279	9.79898	-9.90083	2.11169e-21	37.7629	Down-regulated
KLRB1	6.32819e-24	-0.670983	6.05815	-10.9438	2.17604e-25	46.8201	Down-regulated
MEI1	2.93094e-30	-0.670959	6.28807	-12.5713	4.29292e-32	62.0761	Down-regulated
ACKR1	6.62541e-26	-0.670091	8.5058	-11.4649	1.78258e-27	51.5652	Down-regulated
CD52	1.05757e-18	-0.669291	7.59828	-9.4835	6.9825e-20	34.3156	Down-regulated
HLA-DOB	4.34806e-38	-0.66891	6.40988	-14.4628	1.68522e-40	81.2274	Down-regulated
PLA1A	1.21095e-24	-0.662383	5.20023	-11.1341	3.82567e-26	48.5366	Down-regulated
EIF2AK3	2.23027e-19	-0.661497	6.07727	-9.681	1.35089e-20	35.9339	Down-regulated
ENO2	3.57368e-21	-0.660973	5.5202	-10.1935	1.70881e-22	40.2421	Down-regulated
FAM107B	4.07882e-24	-0.660264	7.82842	-10.9952	1.36396e-25	47.2813	Down-regulated
BEX5	3.10232e-07	-0.659232	6.27153	-5.4395	8.00152e-08	7.14527	Down-regulated
IFI30///PIK3R2	1.49108e-27	-0.657903	9.27057	-11.8834	3.41372e-29	55.4736	Down-regulated
TAPBPL	3.272e-24	-0.657852	7.13164	-11.0211	1.07646e-25	47.5151	Down-regulated
GMFG	4.48238e-29	-0.657463	7.52437	-12.2722	8.03997e-31	59.179	Down-regulated
MPEG1	8.73086e-26	-0.655242	7.73269	-11.4331	2.40021e-27	51.2713	Down-regulated
BANK1	3.77985e-24	-0.652751	5.88671	-11.0041	1.25686e-25	47.3621	Down-regulated
NCF1	4.25506e-22	-0.652367	6.00845	-10.4498	1.81409e-23	42.4545	Down-regulated
SLC2A10	1.64585e-22	-0.6515	7.06936	-10.5634	6.63858e-24	43.4464	Down-regulated
MYDGF	5.41368e-21	-0.651212	8.94291	-10.1424	2.65939e-22	39.8059	Down-regulated
NCF2	2.63006e-23	-0.650152	6.46125	-10.7774	9.80242e-25	45.3343	Down-regulated
AQP9	9.49522e-20	-0.649857	6.43019	-9.78863	5.4646e-21	36.8258	Down-regulated
CD48	4.2062e-32	-0.648069	6.55776	-13.0272	4.58742e-34	66.5651	Down-regulated
SMAP2	3.12027e-22	-0.646859	8.01541	-10.4871	1.30498e-23	42.7795	Down-regulated
IL6	1.38616e-09	-0.644069	6.8575	-6.43629	2.63688e-10	12.6894	Down-regulated
P2RX4	1.10251e-28	-0.642478	7.20605	-12.1732	2.10178e-30	58.229	Down-regulated
GZMB	1.08381e-15	-0.639185	7.17891	-8.56992	1.0145e-16	27.1509	Down-regulated
CCR1	1.95483e-26	-0.638096	6.24583	-11.6001	5.01284e-28	52.8186	Down-regulated
FCER1G	1.52493e-23	-0.636451	7.22791	-10.8419	5.47736e-25	45.9088	Down-regulated
LURAP1L	2.2153e-31	-0.635516	6.58867	-12.8511	2.67565e-33	64.8208	Down-regulated
CD2	4.35147e-21	-0.634879	7.26011	-10.1693	2.10622e-22	40.0358	Down-regulated
KCNN3	2.01993e-29	-0.633524	5.46378	-12.3606	3.39552e-31	60.0312	Down-regulated
SLA	2.00328e-32	-0.630264	7.27481	-13.1076	2.04038e-34	67.3665	Down-regulated
IFNAR2	1.12063e-32	-0.628488	7.34427	-13.1688	1.10099e-34	67.9768	Down-regulated
MPPED2	1.33513e-23	-0.627086	4.69843	-10.8573	4.76555e-25	46.0462	Down-regulated
SAMSN1	8.90999e-26	-0.626975	5.65566	-11.4307	2.45347e-27	51.2497	Down-regulated
C1QC	6.15472e-17	-0.626833	7.70911	-8.95665	4.96505e-18	30.1178	Down-regulated
GPR65	5.6242e-24	-0.625813	5.81353	-10.9571	1.92889e-25	46.9392	Down-regulated
SPCS3	3.49244e-24	-0.624035	8.4464	-11.0137	1.15213e-25	47.448	Down-regulated
TMEM156	3.16513e-22	-0.623412	4.65347	-10.4854	1.32516e-23	42.7643	Down-regulated
TBC1D10C	4.7922e-28	-0.621184	6.76353	-12.0104	1.01075e-29	56.6766	Down-regulated
ADA	8.7834e-34	-0.621005	6.6577	-13.4361	7.28355e-36	70.6636	Down-regulated
LCK	3.33863e-27	-0.620771	6.38249	-11.795	7.92941e-29	54.6407	Down-regulated
LAPTM5	2.99845e-22	-0.61904	9.09674	-10.4919	1.25133e-23	42.8209	Down-regulated
LBH	3.31616e-34	-0.618967	6.70476	-13.5386	2.55181e-36	71.7014	Down-regulated
ADAMDEC1	7.71062e-12	-0.61856	6.95974	-7.28172	1.12589e-12	18.0155	Down-regulated
KISS1R	1.83591e-17	-0.618115	5.04061	-9.1163	1.3892e-18	31.3711	Down-regulated
CCR7	5.91103e-15	-0.617209	6.30762	-8.33562	6.01445e-16	25.4023	Down-regulated
VNN1	5.57944e-15	-0.616735	6.79453	-8.34357	5.66519e-16	25.4611	Down-regulated
CDH5	1.3097e-23	-0.615521	6.88571	-10.8597	4.66297e-25	46.0677	Down-regulated
SLC2A14///SLC2A3	9.07758e-21	-0.615002	6.64317	-10.0787	4.6065e-22	39.2641	Down-regulated
HLA-DMA	1.31644e-20	-0.613312	8.62631	-10.0332	6.81091e-22	38.8785	Down-regulated
PDE4B	7.0615e-20	-0.612867	6.03848	-9.82601	3.98441e-21	37.1371	Down-regulated
CTH	9.56446e-21	-0.612506	4.37141	-10.0719	4.88374e-22	39.2065	Down-regulated
RCSD1	1.1341e-36	-0.612109	5.61946	-14.1267	5.77553e-39	77.7291	Down-regulated
LOC100509457///HLA-DQA2///HLA-DQA1	1.21485e-09	-0.612084	9.56391	-6.45905	2.29293e-10	12.8255	Down-regulated
NCKAP1L	5.2647e-36	-0.611783	6.69856	-13.9691	2.98955e-38	76.1019	Down-regulated
SMPDL3B	1.27152e-30	-0.611036	6.27381	-12.6606	1.77643e-32	62.9487	Down-regulated
AKR1B1	1.30983e-28	-0.610947	8.81492	-12.1537	2.53831e-30	58.0424	Down-regulated
SIDT1	1.61651e-22	-0.610528	5.01093	-10.5657	6.50567e-24	43.4663	Down-regulated
SLC2A3	8.49252e-21	-0.610411	6.51964	-10.0869	4.29429e-22	39.3333	Down-regulated
LCP1	9.31128e-26	-0.60964	8.64656	-11.4253	2.58075e-27	51.1997	Down-regulated
MARCKSL1	4.97153e-30	-0.609558	7.99284	-12.5134	7.59542e-32	61.5119	Down-regulated
CYP4X1	3.50305e-15	-0.608945	7.16068	-8.40776	3.49058e-16	25.9368	Down-regulated
NXPE3	2.27513e-26	-0.608404	5.11959	-11.5829	5.89572e-28	52.6583	Down-regulated
HAS2	2.16164e-15	-0.608378	6.26446	-8.47501	2.09549e-16	26.4381	Down-regulated
BTK	6.06953e-25	-0.607998	6.06908	-11.2136	1.84115e-26	49.2589	Down-regulated
ATP2A3	6.05021e-27	-0.607417	6.03055	-11.7304	1.46402e-28	54.0348	Down-regulated
PIP5K1B	2.35145e-30	-0.605429	4.49212	-12.5952	3.39116e-32	62.3093	Down-regulated
DOK3	1.308e-27	-0.604758	6.19767	-11.8983	2.95919e-29	55.6148	Down-regulated
MIR29C///MIR29B2	1.72642e-20	-0.604715	7.66288	-10.0005	9.01761e-22	38.6018	Down-regulated
RGS18	1.44105e-18	-0.604214	5.2219	-9.44401	9.67023e-20	33.9948	Down-regulated
ADGRE5	9.00992e-22	-0.603787	7.16974	-10.3592	4.02399e-23	41.6685	Down-regulated
HBD	2.35841e-19	-0.603354	5.25399	-9.6738	1.43488e-20	35.8744	Down-regulated
TDO2	1.11128e-30	-0.602665	4.41803	-12.6758	1.52752e-32	63.0979	Down-regulated
Igk	1.76511e-14	-0.601286	6.51667	-8.18093	1.90838e-15	24.2685	Down-regulated
FMO1	3.39319e-12	-0.600735	7.06063	-7.40784	4.76505e-13	18.8569	Down-regulated
CHI3L2	4.9725e-17	-0.60034	6.27835	-8.98473	3.97325e-18	30.337	Down-regulated
PLVAP	2.32579e-17	-0.600162	8.10507	-9.08503	1.78504e-18	31.1244	Down-regulated
CXCL3	1.93029e-09	-0.599141	6.26629	-6.379	3.74157e-10	12.3487	Down-regulated
NEU1	2.99896e-20	-0.598114	8.04038	-9.93278	1.60864e-21	38.0312	Down-regulated
HERPUD1	3.82371e-29	-0.597	8.43201	-12.2901	6.75513e-31	59.3511	Down-regulated
ADGRL4	5.51452e-23	-0.595614	7.87558	-10.6904	2.1398e-24	44.5637	Down-regulated
ZNF215	4.22764e-30	-0.5929	4.9774	-12.5313	6.36365e-32	61.6868	Down-regulated
FMOD	7.73425e-31	-0.591923	9.4863	-12.7151	1.03523e-32	63.4827	Down-regulated
RNF166	3.30386e-20	-0.591527	5.8431	-9.92046	1.78676e-21	37.9277	Down-regulated
FCMR	8.31702e-26	-0.588231	6.97102	-11.4388	2.27519e-27	51.3242	Down-regulated
FLJ32255	9.58938e-27	-0.587294	5.29608	-11.6792	2.37693e-28	53.5559	Down-regulated
MAST1	1.22964e-23	-0.586746	6.87223	-10.8674	4.35022e-25	46.1362	Down-regulated
MIR6787///SLC16A3	6.05021e-27	-0.586468	6.27698	-11.7304	1.46422e-28	54.0346	Down-regulated
MIR155///MIR155HG	4.09283e-14	-0.58616	4.52105	-8.05981	4.65929e-15	23.3924	Down-regulated
ERLEC1	2.86559e-35	-0.585892	7.55141	-13.7897	1.92425e-37	74.2592	Down-regulated
CLMP	7.24656e-24	-0.584086	6.36915	-10.9279	2.51469e-25	46.6773	Down-regulated
CMTM7	1.46686e-27	-0.581323	7.15075	-11.8855	3.34503e-29	55.4937	Down-regulated
GPSM3	2.99527e-30	-0.580713	7.20147	-12.5688	4.40065e-32	62.0516	Down-regulated
ITGA4	9.23269e-22	-0.58056	5.2551	-10.3563	4.12765e-23	41.6434	Down-regulated
PDGFRB	4.83229e-25	-0.579384	8.32843	-11.2396	1.44823e-26	49.496	Down-regulated
C10orf10	1.18047e-27	-0.578989	7.16071	-11.9095	2.66003e-29	55.7202	Down-regulated
MIR7110///PDIA5	9.21242e-23	-0.577306	7.62411	-10.6313	3.62867e-24	44.0425	Down-regulated
CCL5	2.65035e-15	-0.575927	6.93276	-8.44655	2.60149e-16	26.2256	Down-regulated
QPRT	5.52656e-32	-0.575714	6.04009	-12.9983	6.12706e-34	66.2788	Down-regulated
GIMAP2	1.07584e-14	-0.575174	6.48682	-8.25144	1.12971e-15	24.7833	Down-regulated
KCNA3	2.0119e-19	-0.574245	4.98699	-9.69396	1.21192e-20	36.0408	Down-regulated
TMEM140	1.39768e-30	-0.574131	6.24735	-12.6497	1.97788e-32	62.8424	Down-regulated
HYOU1	1.06851e-19	-0.573638	9.36815	-9.77371	6.19757e-21	36.7017	Down-regulated
TMEM35B///ZMYM6	1.19022e-24	-0.573394	7.22036	-11.1361	3.75479e-26	48.5551	Down-regulated
NID2	6.11883e-20	-0.573006	6.99977	-9.84387	3.42493e-21	37.2863	Down-regulated
MGP	5.1426e-24	-0.571959	6.5333	-10.9678	1.74981e-25	47.0354	Down-regulated
TMEM263	1.42753e-18	-0.570341	8.00398	-9.44532	9.56663e-20	34.0054	Down-regulated
PLA2G7	6.97247e-17	-0.570329	5.59183	-8.93999	5.66559e-18	29.988	Down-regulated
LINC00582	3.28979e-27	-0.569372	5.52718	-11.7967	7.7986e-29	54.6572	Down-regulated
MS4A4A	1.71054e-18	-0.568565	6.42519	-9.42187	1.1602e-19	33.8155	Down-regulated
FERMT3	1.42359e-29	-0.568146	6.69875	-12.3986	2.34176e-31	60.3986	Down-regulated
CHST11	3.04985e-28	-0.567778	6.80142	-12.061	6.21267e-30	57.1576	Down-regulated
WFS1	2.27248e-25	-0.567372	6.55483	-11.3237	6.64672e-27	50.2652	Down-regulated
ST8SIA4	2.89411e-27	-0.56736	4.59272	-11.811	6.80844e-29	54.7914	Down-regulated
TSPAN11	1.43219e-31	-0.566862	7.14309	-12.8985	1.66527e-33	65.2899	Down-regulated
DENND1C	7.6371e-26	-0.566834	6.49792	-11.4489	2.07129e-27	51.4169	Down-regulated
BTN3A2///BTN3A3	4.76385e-19	-0.564066	9.2761	-9.58418	3.03148e-20	35.1375	Down-regulated
FAM198B	1.89563e-22	-0.5638	6.92259	-10.5466	7.70588e-24	43.2993	Down-regulated
LRMP	4.95592e-30	-0.563264	5.41509	-12.514	7.54924e-32	61.5179	Down-regulated
TXNDC15	1.12524e-21	-0.562188	8.47717	-10.3324	5.09145e-23	41.4364	Down-regulated
BTN3A2	2.53463e-14	-0.560681	7.57352	-8.1286	2.81004e-15	23.8887	Down-regulated
VCAM1	1.59498e-14	-0.560494	7.7369	-8.19544	1.71365e-15	24.3742	Down-regulated
SLC39A7	5.23131e-15	-0.56002	6.61178	-8.35255	5.2952e-16	25.5274	Down-regulated
SFMBT2	4.03433e-32	-0.558085	5.31143	-13.0317	4.38178e-34	66.6105	Down-regulated
CD53	1.13767e-34	-0.557895	6.42262	-13.6503	8.10097e-37	72.8367	Down-regulated
P2RY13	1.50879e-19	-0.557891	5.19532	-9.73081	8.89406e-21	36.3457	Down-regulated
PPP1R16B	1.76919e-32	-0.557343	6.14507	-13.1208	1.78602e-34	67.4983	Down-regulated
GPX7	1.19234e-16	-0.557003	6.03522	-8.86876	9.94107e-18	29.4349	Down-regulated
EMP3	3.04364e-12	-0.556741	8.5639	-7.4247	4.244e-13	18.9702	Down-regulated
CHN1	1.97963e-24	-0.556464	8.26522	-11.0777	6.41469e-26	48.0262	Down-regulated
CLEC1A	6.20105e-26	-0.556257	6.18526	-11.4722	1.66561e-27	51.6323	Down-regulated
RAMP3	2.68003e-27	-0.556206	7.63599	-11.8195	6.28067e-29	54.8711	Down-regulated
MLKL	2.11812e-26	-0.555705	8.10503	-11.5914	5.4411e-28	52.7376	Down-regulated
BMF	3.64699e-30	-0.555399	6.3556	-12.5466	5.47319e-32	61.8359	Down-regulated
PTPRCAP	1.65715e-22	-0.555381	6.91519	-10.5625	6.69165e-24	43.4385	Down-regulated
WIPF1	9.98011e-36	-0.554359	6.32918	-13.9017	6.02702e-38	75.408	Down-regulated
SLAMF6	1.93563e-18	-0.553374	6.53693	-9.40618	1.31984e-19	33.6885	Down-regulated
CRELD2	2.00384e-17	-0.552883	9.38814	-9.1048	1.5235e-18	31.2803	Down-regulated
SLC7A11	3.5979e-20	-0.551012	7.59395	-9.90938	1.96361e-21	37.8346	Down-regulated
DENND3	2.32981e-38	-0.55027	5.87249	-14.5262	8.60986e-41	81.8922	Down-regulated
PKIG	8.36325e-29	-0.547202	8.09359	-12.2029	1.57548e-30	58.5139	Down-regulated
CYFIP2	4.21004e-31	-0.546272	5.93857	-12.783	5.27464e-33	64.1495	Down-regulated
LGALS1	4.00553e-12	-0.545964	10.8364	-7.38233	5.67551e-13	18.6857	Down-regulated
EGR1	2.98361e-11	-0.545936	9.46698	-7.06882	4.68067e-12	16.6223	Down-regulated
IGHD	3.35649e-31	-0.545892	6.1132	-12.8064	4.175e-33	64.3808	Down-regulated
C1S	3.27956e-12	-0.545815	9.80821	-7.41323	4.59218e-13	18.893	Down-regulated
STK17B	3.69842e-27	-0.544861	5.7759	-11.7838	8.81728e-29	54.5358	Down-regulated
VIM	8.49506e-16	-0.544558	9.26068	-8.60325	7.85226e-17	27.4027	Down-regulated
PIK3CG	1.05595e-26	-0.543777	4.82937	-11.6686	2.6269e-28	53.4571	Down-regulated
KRT19	2.46998e-21	-0.543392	7.35162	-10.2381	1.15991e-22	40.6242	Down-regulated
CFHR1///CFH	2.14495e-20	-0.542119	9.90354	-9.97354	1.13584e-21	38.3743	Down-regulated
CARMN	2.27932e-22	-0.541939	6.72089	-10.5251	9.32726e-24	43.1108	Down-regulated
MAN1A1	6.75094e-18	-0.541322	7.68552	-9.24463	4.93185e-19	32.3905	Down-regulated
NCEH1	9.37627e-19	-0.541274	4.66316	-9.49899	6.14408e-20	34.4416	Down-regulated
FPR1	1.68195e-28	-0.541212	5.92316	-12.1262	3.3125e-30	57.7793	Down-regulated
IL32	8.72644e-18	-0.540943	7.04089	-9.21188	6.43009e-19	32.1294	Down-regulated
P2RY10	5.11865e-28	-0.539451	5.09529	-12.0027	1.08883e-29	56.603	Down-regulated
NLRC3	2.94694e-14	-0.539297	5.54572	-8.10699	3.29503e-15	23.7324	Down-regulated
ADGRF5	4.7922e-28	-0.539244	7.02338	-12.0106	1.00871e-29	56.6786	Down-regulated
GUCY1B3	1.87853e-27	-0.539146	6.26949	-11.8584	4.33462e-29	55.2376	Down-regulated
PREX1	2.35095e-31	-0.538852	6.50484	-12.8447	2.85009e-33	64.7584	Down-regulated
TAGLN	3.97803e-19	-0.538491	7.83839	-9.60728	2.50095e-20	35.327	Down-regulated
SFRP2	1.34774e-11	-0.538427	7.96382	-7.19404	2.03294e-12	17.4375	Down-regulated
SLC4A4	0.023453	-0.537369	3.89596	-1.72949	0.00142734	-5.7318	Down-regulated
PTGS2	1.6057e-07	-0.536791	5.51124	-5.56969	3.96993e-08	7.8225	Down-regulated
FXYD5	1.11025e-15	-0.53572	8.64847	-8.56659	1.04075e-16	27.1258	Down-regulated
GNG7	2.0125e-25	-0.535501	5.82417	-11.3374	5.85003e-27	50.3913	Down-regulated
TPST2	7.0429e-24	-0.534747	8.49536	-10.9312	2.44084e-25	46.7068	Down-regulated
MYO1F	5.10707e-27	-0.533873	6.90562	-11.7491	1.22568e-28	54.2104	Down-regulated
FAM20A	4.78387e-21	-0.532523	6.84455	-10.1577	2.3306e-22	39.936	Down-regulated
F13A1	5.39205e-23	-0.531843	8.80535	-10.6933	2.08499e-24	44.5893	Down-regulated
KCNJ8	1.14966e-34	-0.531317	5.63176	-13.6487	8.23811e-37	72.8201	Down-regulated
PAG1	2.90145e-20	-0.531204	6.53328	-9.93698	1.55213e-21	38.0664	Down-regulated
ECM1	4.452e-11	-0.530423	10.7264	-7.00566	7.09663e-12	16.2156	Down-regulated
TSPAN13	1.44753e-29	-0.529222	9.24935	-12.3961	2.39971e-31	60.3744	Down-regulated
ALOX5AP	1.3871e-19	-0.528948	7.75555	-9.74126	8.14543e-21	36.4324	Down-regulated
GAS6	2.94114e-19	-0.528403	8.76768	-9.64547	1.81858e-20	35.6409	Down-regulated
VAV1	8.2549e-25	-0.528171	6.0738	-11.1783	2.54838e-26	48.9378	Down-regulated
LOC100129518///SOD2	5.59983e-26	-0.527568	7.45939	-11.4835	1.49908e-27	51.7363	Down-regulated
IGHV4-31///IGHM///IGHG3///IGHG2///IGHG1///IGHD///IGHA1	1.91958e-21	-0.527017	5.95159	-10.2682	8.91924e-23	40.8833	Down-regulated
GIMAP4	9.25602e-27	-0.526126	7.42552	-11.6833	2.28606e-28	53.5944	Down-regulated
ENG	1.87516e-19	-0.52333	7.21122	-9.70267	1.1265e-20	36.1129	Down-regulated
PDGFD	2.08372e-25	-0.523289	6.63271	-11.3335	6.06644e-27	50.3554	Down-regulated
KIAA0040	2.4499e-41	-0.523185	6.336	-15.2546	3.53314e-44	89.6128	Down-regulated
AIM2	3.62071e-15	-0.522223	7.09985	-8.4031	3.61597e-16	25.9021	Down-regulated
PIK3AP1	2.0361e-29	-0.52102	5.78013	-12.3595	3.43189e-31	60.0207	Down-regulated
PLEK	1.45499e-26	-0.520901	7.54003	-11.6333	3.6655e-28	53.1279	Down-regulated
SOCS3	6.76078e-19	-0.52074	6.46291	-9.53991	4.3784e-20	34.7753	Down-regulated
RABAC1	3.5629e-11	-0.517997	9.61493	-7.04086	5.62961e-12	16.4419	Down-regulated
TCIRG1	4.40118e-17	-0.516947	7.51152	-9.00072	3.49889e-18	30.4621	Down-regulated
ADAMTS1	1.38568e-11	-0.515225	6.84159	-7.18981	2.09141e-12	17.4098	Down-regulated
ARID3A	2.51899e-28	-0.515004	5.83487	-12.082	5.07454e-30	57.3577	Down-regulated
GPR34	6.21937e-12	-0.513569	6.34246	-7.31487	8.99172e-13	18.2355	Down-regulated
GTSF1	1.77108e-21	-0.512947	5.11578	-10.2782	8.17333e-23	40.9695	Down-regulated
SERPINB9	2.90412e-28	-0.511867	6.61246	-12.0665	5.88965e-30	57.2104	Down-regulated
GCA	5.88102e-18	-0.511713	6.72339	-9.26216	4.27778e-19	32.5306	Down-regulated
HSD17B11	6.73005e-22	-0.511376	7.43717	-10.3942	2.96026e-23	41.9713	Down-regulated
SEC11C	3.71824e-21	-0.510896	7.04711	-10.1888	1.77961e-22	40.202	Down-regulated
NEDD9	2.36922e-35	-0.510619	5.96801	-13.81	1.55891e-37	74.4675	Down-regulated
EDEM2	3.47835e-19	-0.510574	6.93836	-9.6239	2.1774e-20	35.4635	Down-regulated
MMP14	5.51165e-24	-0.510461	7.41159	-10.9596	1.88532e-25	46.9617	Down-regulated
GLRX	8.68755e-16	-0.510405	8.84054	-8.60015	8.04193e-17	27.3793	Down-regulated
PLCG2	8.23041e-31	-0.509625	5.43985	-12.7081	1.10906e-32	63.4145	Down-regulated
ERO1B	2.77656e-22	-0.508556	4.84909	-10.5009	1.15497e-23	42.9	Down-regulated
ARHGDIB	5.89689e-36	-0.508506	8.777	-13.9575	3.37512e-38	75.9818	Down-regulated
SH2B3	1.65303e-28	-0.508231	6.67445	-12.1284	3.24065e-30	57.801	Down-regulated
SEC24D	2.15437e-18	-0.506058	5.57201	-9.39247	1.47694e-19	33.5777	Down-regulated
WNT2	2.37809e-17	-0.505175	5.30707	-9.08211	1.82732e-18	31.1014	Down-regulated
FAM117A	8.34612e-27	-0.504711	7.82536	-11.6947	2.05371e-28	53.7003	Down-regulated
TNFRSF1B	2.31436e-18	-0.504643	6.97028	-9.38279	1.59895e-19	33.4996	Down-regulated
CD3D	3.60482e-23	-0.504559	7.4576	-10.7405	1.36466e-24	45.0077	Down-regulated
APOE	4.0877e-19	-0.502337	7.53801	-9.60385	2.57358e-20	35.2988	Down-regulated
TRAM2	2.56824e-18	-0.502102	7.28008	-9.36921	1.78709e-19	33.39	Down-regulated
TMEM176B	3.71656e-22	-0.501893	6.6845	-10.4662	1.56943e-23	42.5974	Down-regulated
POU2F2	2.03251e-21	-0.501032	6.05778	-10.2611	9.48973e-23	40.8222	Down-regulated
PDIA4	5.23566e-21	-0.500799	8.04291	-10.1466	2.56486e-22	39.8415	Down-regulated
SULF1	2.53699e-19	-0.500497	6.89336	-9.66437	1.55267e-20	35.7967	Down-regulated
FAM171A1	8.718e-25	-0.500155	7.25451	-11.1717	2.70706e-26	48.8782	Down-regulated
SERPINA1	1.25668e-34	-0.500141	5.42358	-13.6388	9.1183e-37	72.7197	Down-regulated
SELPLG	4.51303e-29	-0.499987	6.58557	-12.2707	8.15596e-31	59.1648	Not Significant
IRF8	1.49495e-19	-0.499001	7.75523	-9.732	8.80569e-21	36.3556	Not Significant
RAI14	8.53759e-20	-0.498905	8.15416	-9.80271	4.85191e-21	36.943	Not Significant
FAM65B	9.75911e-21	-0.498859	5.58204	-10.0694	4.99193e-22	39.1849	Not Significant
SH3KBP1	1.29289e-29	-0.498817	7.21717	-12.4096	2.10344e-31	60.5047	Not Significant
FBN1	5.51915e-19	-0.498598	7.82683	-9.56545	3.54196e-20	34.9842	Not Significant
FDCSP	4.67948e-19	-0.498533	13.4265	-9.58641	2.97568e-20	35.1558	Not Significant
PPCDC	3.04982e-17	-0.497268	6.3623	-9.04932	2.37509e-18	30.8433	Not Significant
C17orf62	2.74941e-21	-0.496804	7.30804	-10.225	1.2998e-22	40.5119	Not Significant
CHAC1	1.85871e-12	-0.496318	6.9036	-7.4985	2.54988e-13	19.469	Not Significant
APOBEC3G	1.68555e-28	-0.495894	6.82566	-12.1257	3.3272e-30	57.7749	Not Significant
ARMCX3	1.65081e-16	-0.49451	7.44986	-8.82537	1.39794e-17	29.0996	Not Significant
GZMA	1.59366e-10	-0.494116	6.00865	-6.79977	2.69907e-11	14.9113	Not Significant
GPR183	2.63976e-14	-0.493695	7.47673	-8.12292	2.93015e-15	23.8476	Not Significant
CFH	9.19919e-15	-0.493131	8.33758	-8.27356	9.57688e-16	24.9455	Not Significant
TLR9	5.87588e-22	-0.492794	5.65062	-10.4111	2.55277e-23	42.1174	Not Significant
APOBEC3F///APOBEC3G	5.14009e-15	-0.491669	5.89797	-8.35506	5.19592e-16	25.546	Not Significant
CDC42EP3	3.57618e-28	-0.491521	6.74188	-12.0431	7.38155e-30	56.9872	Not Significant
WFDC1	3.76246e-20	-0.490499	6.7185	-9.90373	2.06021e-21	37.7873	Not Significant
PRKCQ	1.13952e-33	-0.490478	6.08856	-13.4074	9.75745e-36	70.3743	Not Significant
GNLY	7.99864e-17	-0.490417	5.5172	-8.92145	6.5607e-18	29.8436	Not Significant
MEF2B///BORCS8///BORCS8-MEF2B	9.13066e-14	-0.489664	5.69437	-7.94539	1.07277e-14	22.5743	Not Significant
NID1	5.35051e-37	-0.489461	6.87401	-14.2055	2.5319e-39	78.5453	Not Significant
OGN	1.77536e-05	-0.489294	7.02176	-4.57938	5.75358e-06	3.03835	Not Significant
SLC1A5	2.03961e-19	-0.488213	7.58145	-9.69202	1.23173e-20	36.0249	Not Significant
SPATS2	5.45015e-17	-0.48771	6.16649	-8.97268	4.37211e-18	30.2429	Not Significant
LOC153684	4.42962e-22	-0.487397	7.41984	-10.445	1.8925e-23	42.4127	Not Significant
ESAM	2.85917e-26	-0.487303	6.76691	-11.5575	7.48649e-28	52.4223	Not Significant
COTL1	5.17064e-24	-0.487256	6.71865	-10.9671	1.76168e-25	47.0287	Not Significant
SERPINH1	5.08399e-12	-0.486992	8.69821	-7.34577	7.28608e-13	18.4413	Not Significant
CEACAM1	1.13288e-15	-0.486647	8.02927	-8.56389	1.06247e-16	27.1055	Not Significant
IL2RB	7.34764e-22	-0.486448	6.88737	-10.3836	3.24847e-23	41.8797	Not Significant
FCN1	1.52994e-34	-0.486044	4.88506	-13.6185	1.12389e-36	72.5128	Not Significant
EAF2	1.87074e-31	-0.485743	4.47227	-12.8691	2.23419e-33	64.9992	Not Significant
DHRS9	2.07476e-14	-0.485583	8.48946	-8.15748	2.27028e-15	24.0981	Not Significant
NKG7	6.97704e-16	-0.485524	5.95469	-8.63007	6.38622e-17	27.6059	Not Significant
LSP1	2.95059e-14	-0.485424	7.50355	-8.10672	3.30161e-15	23.7305	Not Significant
SEC24A	2.38197e-19	-0.485323	7.11589	-9.67252	1.45028e-20	35.8639	Not Significant
ZFAT	1.28696e-29	-0.484269	6.62803	-12.4103	2.088e-31	60.512	Not Significant
RUNX3	2.70582e-22	-0.483924	6.72056	-10.5042	1.12189e-23	42.9286	Not Significant
ST3GAL1	3.08309e-28	-0.483613	6.59215	-12.0594	6.30819e-30	57.1425	Not Significant
FCGR1B	5.40477e-17	-0.483	5.87393	-8.97388	4.33083e-18	30.2523	Not Significant
TLR10	6.89279e-25	-0.482877	5.18264	-11.1987	2.11235e-26	49.1232	Not Significant
CCL3L3///CCL3L1///CCL3	1.04461e-08	-0.482696	6.0646	-6.08032	2.22396e-09	10.6157	Not Significant
MYO1G	1.40422e-22	-0.481817	6.55345	-10.5827	5.59435e-24	43.6153	Not Significant
MERTK	5.96479e-34	-0.481079	5.10805	-13.4756	4.86559e-36	71.0628	Not Significant
FCGR2C	1.35637e-25	-0.480372	6.63984	-11.3832	3.82049e-27	50.8122	Not Significant
TXNIP	1.35226e-13	-0.480005	10.4336	-7.8877	1.62779e-14	22.1653	Not Significant
GANAB	6.02584e-19	-0.479968	9.1111	-9.55412	3.89158e-20	34.8914	Not Significant
LIME1	4.47167e-16	-0.47949	6.8565	-8.69022	4.01037e-17	28.0632	Not Significant
CALCRL	2.9986e-20	-0.478918	6.11359	-9.93292	1.6068e-21	38.0323	Not Significant
SIT1	1.21812e-25	-0.478606	6.54609	-11.3955	3.40914e-27	50.9247	Not Significant
CSF1R	3.4385e-19	-0.47839	7.9752	-9.62554	2.1478e-20	35.477	Not Significant
EMCN	2.83785e-19	-0.478251	6.84278	-9.65001	1.75087e-20	35.6783	Not Significant
ASS1	1.06679e-10	-0.478	9.78469	-6.86465	1.7779e-11	15.3187	Not Significant
PLD3	3.15773e-12	-0.477927	7.91369	-7.41906	4.41164e-13	18.9323	Not Significant
TNFSF13	8.03292e-22	-0.477895	6.7058	-10.373	3.56592e-23	41.7877	Not Significant
GNE	4.88984e-13	-0.477333	6.70793	-7.69802	6.30705e-14	20.8375	Not Significant
MOGS	2.58821e-16	-0.476808	7.34395	-8.76452	2.25006e-17	28.6315	Not Significant
SNURF///SNRPN	1.03071e-20	-0.475395	8.13597	-10.0626	5.29081e-22	39.1275	Not Significant
TRAC///TRAJ17///TRAV20///TRDV2	4.95889e-14	-0.475185	7.62071	-8.03262	5.68544e-15	23.1971	Not Significant
TRAC	1.13827e-15	-0.47508	7.36225	-8.56321	1.06804e-16	27.1004	Not Significant
C2orf88	1.25928e-26	-0.474457	5.14448	-11.6494	3.14975e-28	53.2777	Not Significant
RPN2	9.60401e-19	-0.474035	10.8334	-9.49575	6.31063e-20	34.4152	Not Significant
KYNU	7.26413e-21	-0.472846	7.0145	-10.1061	3.63714e-22	39.4971	Not Significant
SLC38A5	2.9835e-19	-0.472715	7.4567	-9.64349	1.84881e-20	35.6247	Not Significant
TNFSF12-TNFSF13///TNFSF13	5.91202e-37	-0.471649	6.36304	-14.1932	2.87755e-39	78.4186	Not Significant
FOSB	0.000524413	-0.471105	8.19708	-3.72598	0.000214336	-0.385877	Not Significant
IGH	1.19242e-20	-0.47076	6.14027	-10.0451	6.15316e-22	38.9787	Not Significant
CHST12	6.64264e-27	-0.470593	7.1195	-11.7201	1.61358e-28	53.9387	Not Significant
PF4	3.75276e-16	-0.470425	6.21711	-8.71404	3.33349e-17	28.245	Not Significant
TINAGL1	2.3128e-27	-0.470173	6.64847	-11.8353	5.3992e-29	55.0205	Not Significant
CBFA2T3	5.95828e-20	-0.470025	5.58946	-9.84711	3.33238e-21	37.3133	Not Significant
BLM	3.19759e-21	-0.469795	6.5226	-10.2073	1.516e-22	40.3601	Not Significant
IL16	1.29261e-28	-0.468459	6.15684	-12.1553	2.49912e-30	58.0578	Not Significant
GBGT1	6.82453e-27	-0.467244	6.09663	-11.7169	1.66392e-28	53.9083	Not Significant
MAP4K1	1.55343e-25	-0.466478	6.39734	-11.3673	4.43157e-27	50.6656	Not Significant
FUCA2	5.87735e-20	-0.465518	7.93193	-9.84882	3.28447e-21	37.3275	Not Significant
ECSCR	5.2516e-30	-0.465251	7.2676	-12.5075	8.04698e-32	61.4548	Not Significant
PTPRC	7.91439e-20	-0.465	6.00823	-9.81215	4.47991e-21	37.0216	Not Significant
FMNL1	3.54817e-22	-0.464232	5.22555	-10.4719	1.49353e-23	42.6463	Not Significant
MEOX1	3.27409e-19	-0.463022	6.82779	-9.63184	2.03773e-20	35.5288	Not Significant
XCL2///XCL1	4.86273e-16	-0.462775	5.71634	-8.67876	4.38301e-17	27.9759	Not Significant
PLA2G2D	3.56128e-16	-0.46167	6.13247	-8.72117	3.15378e-17	28.2995	Not Significant
FTL	9.01395e-20	-0.461537	12.018	-9.79544	5.15918e-21	36.8825	Not Significant
FSTL1	3.89007e-24	-0.461138	8.13002	-11.0006	1.29733e-25	47.3308	Not Significant
RAMP2	2.19967e-18	-0.460935	6.8592	-9.38963	1.51178e-19	33.5548	Not Significant
CADPS2	7.92642e-23	-0.460852	6.47881	-10.6488	3.10427e-24	44.1965	Not Significant
CST7	3.50754e-18	-0.460183	6.35799	-9.32888	2.48495e-19	33.0654	Not Significant
HSPG2	5.71627e-11	-0.460163	7.52972	-6.96549	9.233e-12	15.9586	Not Significant
VWF	1.09308e-31	-0.459696	7.04321	-12.9279	1.24141e-33	65.5804	Not Significant
PEAR1	2.99028e-23	-0.459124	6.22465	-10.7627	1.11854e-24	45.204	Not Significant
CD34	5.52928e-23	-0.45892	6.90585	-10.6899	2.14802e-24	44.5599	Not Significant
DENND5B	5.88651e-28	-0.458778	4.77664	-11.9871	1.26476e-29	56.455	Not Significant
MRC1	1.30694e-13	-0.45877	7.20454	-7.89284	1.56852e-14	22.2017	Not Significant
EDEM1	3.46159e-18	-0.45751	8.68145	-9.33089	2.44459e-19	33.0815	Not Significant
SLC17A9	3.20261e-20	-0.457395	6.46365	-9.92451	1.72622e-21	37.9616	Not Significant
APOL6	1.6165e-22	-0.457221	6.20001	-10.5658	6.49836e-24	43.4675	Not Significant
FER1L4	1.452e-21	-0.456124	5.79175	-10.3018	6.65504e-23	41.1722	Not Significant
KIF21B	5.99061e-25	-0.45572	6.38576	-11.2153	1.81157e-26	49.2749	Not Significant
CD163	5.61925e-18	-0.455186	5.94581	-9.26808	4.07725e-19	32.5779	Not Significant
CCR2	5.32477e-19	-0.454993	4.9904	-9.57002	3.41002e-20	35.0216	Not Significant
FKBP2	6.4965e-13	-0.454604	8.64495	-7.65595	8.4877e-14	20.5465	Not Significant
TBC1D9	4.19159e-29	-0.454127	6.24994	-12.2796	7.48059e-31	59.2503	Not Significant
FAM101B	1.27596e-14	-0.453269	7.08836	-8.22706	1.3548e-15	24.6049	Not Significant
ANXA6	9.84223e-36	-0.453077	5.91019	-13.9037	5.8994e-38	75.4292	Not Significant
RASAL3	6.30162e-15	-0.453043	6.71472	-8.32685	6.42402e-16	25.3376	Not Significant
CTSL	9.74042e-20	-0.452002	8.73703	-9.78524	5.62327e-21	36.7976	Not Significant
DUOX2	7.36004e-09	-0.451977	8.48827	-6.14317	1.53742e-09	10.9744	Not Significant
LOC100506123///LOC100506076	2.79786e-12	-0.451346	5.47161	-7.43722	3.89373e-13	19.0545	Not Significant
RAB26	7.78085e-27	-0.451022	5.67228	-11.7023	1.91111e-28	53.7714	Not Significant
FAP	1.34725e-12	-0.450985	7.30924	-7.54683	1.82273e-13	19.7978	Not Significant
DUSP6	1.25943e-13	-0.450513	8.19958	-7.8986	1.50468e-14	22.2424	Not Significant
NAPSB	3.48748e-18	-0.449755	5.26449	-9.32982	2.46602e-19	33.0729	Not Significant
TMPRSS2	1.28769e-24	-0.449562	6.89937	-11.1269	4.0855e-26	48.4717	Not Significant
STAT4	2.92667e-19	-0.449368	5.79754	-9.64614	1.80831e-20	35.6465	Not Significant
PPM1M	5.1977e-23	-0.449346	6.44211	-10.698	1.99813e-24	44.6313	Not Significant
SAA2-SAA4///SAA4	9.36979e-21	-0.449146	5.549	-10.0745	4.7759e-22	39.2285	Not Significant
FCGRT	5.3067e-22	-0.449045	7.72053	-10.4233	2.29114e-23	42.2241	Not Significant
VMO1	3.53925e-20	-0.448514	5.58596	-9.9115	1.92841e-21	37.8524	Not Significant
BCAT1	3.22009e-17	-0.447888	5.36407	-9.04213	2.51555e-18	30.7868	Not Significant
CLIC4	9.60929e-16	-0.447581	8.22844	-8.58603	8.96445e-17	27.2725	Not Significant
TLR1	5.61499e-11	-0.447108	5.75017	-6.96852	9.0517e-12	15.9779	Not Significant
TIMP4	1.12786e-27	-0.446812	5.608	-11.9148	2.52726e-29	55.7708	Not Significant
SLCO2A1	1.18952e-24	-0.446414	8.58649	-11.1364	3.74724e-26	48.5571	Not Significant
LOC102723479	7.73243e-14	-0.446013	6.35045	-7.96935	9.01519e-15	22.7449	Not Significant
GIMAP6	4.77339e-18	-0.445851	7.23488	-9.28944	3.42693e-19	32.7489	Not Significant
MIR6732///ZC3H12A	4.62083e-10	-0.444847	8.25395	-6.6228	8.29246e-11	13.8165	Not Significant
ABHD14A///ACY1	4.38405e-15	-0.443887	6.67339	-8.377	4.404e-16	25.7084	Not Significant
SEC14L1	4.33438e-20	-0.443163	7.03543	-9.88623	2.39095e-21	37.6405	Not Significant
KCNN4	8.69902e-21	-0.442851	6.76116	-10.0838	4.41047e-22	39.307	Not Significant
TMEM56	3.98634e-18	-0.442403	4.21975	-9.31257	2.83853e-19	32.9344	Not Significant
CFHR2	3.28586e-30	-0.442394	5.75732	-12.5581	4.88681e-32	61.948	Not Significant
RASD2	2.16327e-26	-0.442224	5.23014	-11.589	5.56683e-28	52.715	Not Significant
THY1	1.49967e-18	-0.441892	8.17122	-9.43892	1.00839e-19	33.9536	Not Significant
ARRB2	4.64798e-22	-0.441602	6.40821	-10.4389	1.99836e-23	42.359	Not Significant
RPN1	4.79863e-13	-0.441113	9.3892	-7.70078	6.18508e-14	20.8566	Not Significant
CD37	1.26346e-25	-0.440768	5.50694	-11.3912	3.54741e-27	50.8854	Not Significant
DOCK8	1.02844e-25	-0.439926	5.61166	-11.4143	2.85974e-27	51.0983	Not Significant
ALOX5	8.08083e-30	-0.439589	5.87999	-12.4601	1.28192e-31	60.9943	Not Significant
BTN3A3	3.64854e-08	-0.439101	6.69211	-5.85177	8.29222e-09	9.3387	Not Significant
DOCK2	1.10516e-27	-0.439032	4.92045	-11.9172	2.47041e-29	55.7933	Not Significant
JAM2	1.41875e-18	-0.438894	7.18677	-9.44623	9.49498e-20	34.0128	Not Significant
JAML	8.17073e-19	-0.43887	6.77837	-9.51619	5.32899e-20	34.5818	Not Significant
SSR3	1.52358e-18	-0.438788	7.2329	-9.43676	1.02652e-19	33.936	Not Significant
GLIPR2	1.06982e-19	-0.438751	6.37246	-9.77348	6.20997e-21	36.6998	Not Significant
DNAAF1	3.33751e-19	-0.438284	5.93876	-9.62937	2.08021e-20	35.5085	Not Significant
PLEKHO1	4.70242e-14	-0.438143	6.62487	-8.0402	5.37868e-15	23.2516	Not Significant
LOC101930489///MIR4435-2HG///LINC00152	1.5411e-17	-0.43685	8.70483	-9.13912	1.1564e-18	31.5517	Not Significant
TARP///TRGV9///TRGC2	3.33068e-15	-0.436235	5.66484	-8.41479	3.30981e-16	25.989	Not Significant
RTEL1-TNFRSF6B///TNFRSF6B	3.20402e-20	-0.436117	7.21363	-9.92436	1.72843e-21	37.9604	Not Significant
PLS1	4.30272e-10	-0.435608	7.43818	-6.6346	7.70025e-11	13.8887	Not Significant
HOXB2	9.55408e-20	-0.43536	4.90014	-9.78771	5.50708e-21	36.8181	Not Significant
HLA-DMB	4.45534e-19	-0.435134	8.35583	-9.5929	2.8191e-20	35.209	Not Significant
TM4SF18	2.0119e-19	-0.434889	6.20738	-9.69385	1.21298e-20	36.04	Not Significant
PHLDA1	4.71672e-15	-0.434048	7.59796	-8.367	4.74882e-16	25.6344	Not Significant
MIAT	1.21995e-30	-0.433723	6.2961	-12.6654	1.69338e-32	62.996	Not Significant
IGFLR1	1.32311e-19	-0.4337	7.0251	-9.74697	7.76372e-21	36.4797	Not Significant
PFKFB3	5.39311e-13	-0.433451	8.96252	-7.68376	6.97563e-14	20.7387	Not Significant
LST1	1.21547e-21	-0.43339	7.07348	-10.3231	5.52163e-23	41.3563	Not Significant
LRRC32	7.86223e-21	-0.433217	6.93132	-10.0966	3.95078e-22	39.4155	Not Significant
KDELR1	1.76787e-15	-0.433045	9.00924	-8.50256	1.69863e-16	26.6444	Not Significant
MAGEH1	6.0942e-22	-0.432958	7.33417	-10.4066	2.65586e-23	42.0784	Not Significant
GRAMD1A	1.70586e-15	-0.432782	6.34927	-8.50755	1.63521e-16	26.6818	Not Significant
C1orf162	1.09911e-19	-0.432734	6.40674	-9.77001	6.39428e-21	36.6709	Not Significant
CYP11A1	1.35874e-18	-0.432003	5.85486	-9.45222	9.03824e-20	34.0614	Not Significant
TCF4	7.38902e-22	-0.431554	8.46417	-10.3829	3.2701e-23	41.8731	Not Significant
ICAM1	2.53086e-12	-0.430626	6.77124	-7.45215	3.51302e-13	19.1553	Not Significant
TMEM205	1.92829e-14	-0.430128	8.62942	-8.1681	2.09871e-15	24.1752	Not Significant
MYL9	1.39815e-18	-0.430119	6.72213	-9.44817	9.34451e-20	34.0286	Not Significant
FAT4	2.83332e-13	-0.43002	6.37986	-7.7791	3.54596e-14	21.4019	Not Significant
SHC1	1.70623e-14	-0.429772	8.84539	-8.18579	1.84088e-15	24.3039	Not Significant
HHEX	5.11561e-23	-0.429467	5.72992	-10.6999	1.96426e-24	44.6482	Not Significant
PLOD3	1.2429e-19	-0.42853	7.7546	-9.75495	7.25944e-21	36.5459	Not Significant
FBP1	8.59933e-15	-0.427621	5.50635	-8.28304	8.92138e-16	25.0151	Not Significant
COL23A1	2.19786e-23	-0.427481	5.69428	-10.7982	8.12225e-25	45.5199	Not Significant
HLA-DRA	3.39682e-07	-0.426834	11.1027	-5.42164	8.79937e-08	7.0535	Not Significant
OLFML3	4.89454e-11	-0.426815	7.9217	-6.99053	7.83735e-12	16.1186	Not Significant
ITGA5	3.91614e-22	-0.42642	7.17011	-10.4602	1.65548e-23	42.5447	Not Significant
NME4	2.6264e-15	-0.425982	7.76221	-8.44799	2.57325e-16	26.2363	Not Significant
NRROS	5.7971e-19	-0.425828	5.64678	-9.55895	3.73863e-20	34.9309	Not Significant
SLC13A5	6.02377e-07	-0.425217	5.88727	-5.307	1.60958e-07	6.47087	Not Significant
CNRIP1	3.38922e-18	-0.424845	7.22361	-9.33363	2.39043e-19	33.1036	Not Significant
RGS5	6.34017e-22	-0.424763	7.5298	-10.4015	2.77734e-23	42.0343	Not Significant
BHLHE41	1.64404e-19	-0.422737	5.6805	-9.71969	9.76538e-21	36.2536	Not Significant
CSGALNACT1	7.53924e-23	-0.422591	7.40872	-10.6546	2.94584e-24	44.2482	Not Significant
LOC101926921///DAB2	8.2221e-34	-0.422441	7.11322	-13.4436	6.74399e-36	70.7398	Not Significant
ALPL	3.12372e-14	-0.422348	4.89637	-8.09841	3.5096e-15	23.6705	Not Significant
ITGB2	6.8772e-18	-0.422045	6.83344	-9.24227	5.02719e-19	32.3717	Not Significant
IFI35	5.23225e-12	-0.421152	7.13222	-7.34137	7.50799e-13	18.4119	Not Significant
KLF2	3.84092e-29	-0.420998	7.39975	-12.2893	6.80283e-31	59.3442	Not Significant
SOX18	1.04094e-08	-0.420932	4.62312	-6.081	2.2152e-09	10.6195	Not Significant
WARS	7.04218e-12	-0.420874	8.40684	-7.2957	1.02416e-12	18.1081	Not Significant
IGHV4-31///IGHM///IGHG3///IGHG1///IGHD///IGHA2///IGHA1///IGH	2.17136e-14	-0.42006	5.61875	-8.15093	2.38283e-15	24.0506	Not Significant
CCL15-CCL14///CCL14	1.064e-08	-0.419611	8.18489	-6.07685	2.26956e-09	10.596	Not Significant
GPR75-ASB3///ASB3	3.06386e-20	-0.41945	8.10193	-9.93	1.6473e-21	38.0078	Not Significant
BTN3A1	2.72909e-21	-0.419383	7.39769	-10.2261	1.28651e-22	40.522	Not Significant
MRVI1	1.28248e-15	-0.41925	6.79352	-8.54696	1.20972e-16	26.978	Not Significant
APOLD1	4.41176e-08	-0.418822	6.65412	-5.8161	1.01441e-08	9.14332	Not Significant
LILRB2	4.32418e-15	-0.41874	5.24643	-8.37894	4.33997e-16	25.7228	Not Significant
LOC101927137///FAM78A	7.16882e-17	-0.41869	5.76375	-8.93599	5.84775e-18	29.9568	Not Significant
PODXL	9.98088e-16	-0.418659	7.89748	-8.5809	9.3246e-17	27.2338	Not Significant
MUC1	6.38723e-18	-0.418222	6.75501	-9.25161	4.66038e-19	32.4463	Not Significant
TMEM71	6.2978e-13	-0.417773	4.83603	-7.6606	8.2139e-14	20.5786	Not Significant
OSGIN1	1.23651e-14	-0.4177	6.96328	-8.23173	1.30846e-15	24.639	Not Significant
CFB	6.93605e-18	-0.417172	6.37235	-9.24107	5.07645e-19	32.3621	Not Significant
LOC730101	8.62775e-11	-0.417077	5.82466	-6.89903	1.42312e-11	15.536	Not Significant
CD3E	8.17716e-15	-0.416458	6.33116	-8.29035	8.44655e-16	25.0688	Not Significant
CHPF	3.34086e-15	-0.416282	7.39882	-8.41426	3.32319e-16	25.985	Not Significant
KMO	5.20589e-24	-0.416131	4.54586	-10.9662	1.77604e-25	47.0207	Not Significant
RASL12	6.68742e-31	-0.415909	6.61574	-12.7311	8.82833e-33	63.6402	Not Significant
ITGA7	6.21726e-23	-0.415484	6.33711	-10.6765	2.42369e-24	44.4408	Not Significant
AIF1	1.08491e-28	-0.415063	7.26851	-12.1753	2.05844e-30	58.2496	Not Significant
ACP2	9.88392e-21	-0.415039	7.99106	-10.0678	5.06023e-22	39.1715	Not Significant
NR1H3	9.22505e-20	-0.415015	5.53548	-9.79233	5.29664e-21	36.8565	Not Significant
CARMN///MIR145	4.02924e-22	-0.414779	6.73525	-10.4569	1.7051e-23	42.5156	Not Significant
HS6ST2	1.7392e-11	-0.414532	5.49794	-7.15455	2.64771e-12	17.1792	Not Significant
ERN1	1.01207e-18	-0.414431	6.62967	-9.48908	6.66835e-20	34.3609	Not Significant
UBE2J1	1.1045e-16	-0.414252	7.77219	-8.87882	9.18385e-18	29.5128	Not Significant
CCPG1	5.02527e-14	-0.413695	5.97973	-8.03058	5.7706e-15	23.1826	Not Significant
FOXF1	1.54384e-10	-0.413143	6.88507	-6.80485	2.6126e-11	14.943	Not Significant
TCN2	1.64824e-25	-0.41292	6.92523	-11.3603	4.72777e-27	50.6017	Not Significant
FAM162B	3.42207e-17	-0.412183	5.69772	-9.03417	2.68041e-18	30.7243	Not Significant
APOC1	2.84993e-19	-0.41175	6.87771	-9.64941	1.75961e-20	35.6734	Not Significant
CYTH4	1.18159e-28	-0.411534	6.38836	-12.1651	2.27383e-30	58.1512	Not Significant
PTPN7	2.07312e-28	-0.411152	5.80835	-12.1026	4.15763e-30	57.5546	Not Significant
DAP	2.68911e-19	-0.411136	8.42265	-9.65715	1.64941e-20	35.7371	Not Significant
DRAM1	6.74749e-21	-0.411127	6.64771	-10.1155	3.35413e-22	39.577	Not Significant
CCM2	3.83728e-15	-0.411108	7.02654	-8.39528	3.83608e-16	25.844	Not Significant
ELF3	8.74249e-13	-0.410444	7.14105	-7.61131	1.16152e-13	20.2391	Not Significant
ELOVL2	1.44753e-29	-0.408549	4.70491	-12.3961	2.40069e-31	60.374	Not Significant
CDK2AP2	6.32297e-10	-0.407953	7.47429	-6.5705	1.1501e-10	13.4977	Not Significant
PLTP	1.20959e-08	-0.407546	8.00928	-6.05406	2.59263e-09	10.4667	Not Significant
CD300LF	1.30063e-20	-0.406891	6.00105	-10.0349	6.71739e-22	38.8921	Not Significant
TP53INP1	2.04084e-29	-0.406774	6.17153	-12.359	3.44908e-31	60.0157	Not Significant
CD74	3.41781e-11	-0.406107	8.386	-7.04734	5.3942e-12	16.4836	Not Significant
SLAMF1	1.00785e-28	-0.405836	5.17797	-12.1832	1.9077e-30	58.3248	Not Significant
ZBTB38	2.85351e-17	-0.405527	6.68153	-9.05809	2.2145e-18	30.9122	Not Significant
SPCS2	1.92712e-14	-0.405353	8.98441	-8.16825	2.09635e-15	24.1763	Not Significant
ARFGAP3	2.13093e-17	-0.405341	8.53781	-9.09683	1.62396e-18	31.2175	Not Significant
GPR171	2.58874e-07	-0.404337	5.2103	-5.47589	6.58706e-08	7.33314	Not Significant
TEK	1.81994e-28	-0.404191	6.00571	-12.1173	3.60887e-30	57.6946	Not Significant
TNFSF13B	9.94889e-10	-0.40405	6.80148	-6.49366	1.85267e-10	13.0331	Not Significant
NUP210	3.77985e-24	-0.404031	6.22634	-11.0041	1.25717e-25	47.3618	Not Significant
TRG-AS1	5.10674e-09	-0.403755	5.83794	-6.20835	1.04487e-09	11.3497	Not Significant
IFITM2	3.37169e-13	-0.403175	10.6975	-7.75322	4.26381e-14	21.2212	Not Significant
TSPAN18	1.12786e-27	-0.402758	6.21002	-11.9147	2.53132e-29	55.7692	Not Significant
IKZF3	2.97932e-26	-0.402058	5.23761	-11.5527	7.82795e-28	52.3782	Not Significant
LILRB1	4.17413e-22	-0.401983	6.94849	-10.4527	1.7683e-23	42.4797	Not Significant
TMEM163	6.01975e-25	-0.401121	4.66235	-11.2146	1.8231e-26	49.2686	Not Significant
PMEPA1	6.02076e-14	-0.400501	7.60148	-8.00475	6.968e-15	22.9976	Not Significant
ADCY4	2.65239e-26	-0.40044	7.47862	-11.566	6.9092e-28	52.5016	Not Significant
CYSLTR1	4.30471e-19	-0.400268	5.10843	-9.59712	2.72185e-20	35.2436	Not Significant
ITK	3.85853e-10	-0.399921	5.5635	-6.65252	6.87924e-11	13.9986	Not Significant
LY86	8.17073e-19	-0.399896	7.07692	-9.51612	5.33202e-20	34.5812	Not Significant
CERS2	3.71828e-21	-0.399306	8.5175	-10.1887	1.7813e-22	40.2011	Not Significant
WISP1	1.84832e-16	-0.39923	5.96245	-8.80987	1.57852e-17	28.9801	Not Significant
TNIP3	8.12848e-12	-0.398714	4.80082	-7.27342	1.19094e-12	17.9605	Not Significant
TOR3A	5.917e-16	-0.398034	6.90458	-8.65224	5.38128e-17	27.7742	Not Significant
IGHV1-69	1.0327e-06	-0.397462	3.53073	-5.19724	2.84041e-07	5.92357	Not Significant
PRKAR2B	1.02845e-09	-0.397404	6.2865	-6.48793	1.91933e-10	12.9987	Not Significant
PGGHG	3.16695e-14	-0.397028	6.71292	-8.09649	3.55958e-15	23.6566	Not Significant
LPXN	1.81258e-27	-0.396597	5.83581	-11.8623	4.17426e-29	55.2748	Not Significant
ZHX2	6.3149e-22	-0.39637	6.33757	-10.402	2.76343e-23	42.0392	Not Significant
NOSTRIN	1.92952e-15	-0.396363	5.53965	-8.49029	1.86526e-16	26.5525	Not Significant
TMEM184B	1.37401e-21	-0.3961	8.56244	-10.3082	6.2914e-23	41.2276	Not Significant
FKBP10	2.11413e-16	-0.395615	5.76983	-8.79182	1.81791e-17	28.8412	Not Significant
PKN1	4.60315e-12	-0.39522	5.82745	-7.36102	6.56585e-13	18.5431	Not Significant
PWAR6	6.49335e-11	-0.395066	5.42073	-6.94477	1.05701e-11	15.8265	Not Significant
PAPSS2	2.66101e-17	-0.39496	7.29076	-9.0674	2.05551e-18	30.9856	Not Significant
CCL4	6.92317e-11	-0.394562	6.95299	-6.93438	1.13103e-11	15.7604	Not Significant
LYVE1	1.35157e-20	-0.394301	4.75004	-10.03	7.00487e-22	38.8508	Not Significant
IRF1	1.5686e-15	-0.394045	7.50981	-8.51896	1.49868e-16	26.7675	Not Significant
INS-IGF2///IGF2	1.58918e-07	-0.393643	7.22569	-5.57183	3.92408e-08	7.83373	Not Significant
EGFL7	1.3179e-15	-0.393535	6.89952	-8.54316	1.2455e-16	26.9493	Not Significant
CFL2	2.85078e-14	-0.393223	6.08501	-8.11182	3.17981e-15	23.7674	Not Significant
BATF	2.31315e-17	-0.392606	6.69741	-9.08579	1.77429e-18	31.1303	Not Significant
MFNG	5.9441e-31	-0.39258	5.89078	-12.7447	7.71508e-33	63.7735	Not Significant
LRRK2	1.85181e-08	-0.392448	7.07214	-5.9769	4.05514e-09	10.0325	Not Significant
FCGR2A	6.60453e-28	-0.392362	4.67711	-11.9748	1.42276e-29	56.3386	Not Significant
SPARCL1	7.55903e-13	-0.392222	10.4397	-7.63324	9.95765e-14	20.39	Not Significant
ZAP70	1.39327e-18	-0.391772	5.72758	-9.44876	9.29936e-20	34.0333	Not Significant
CCDC88A	1.02829e-23	-0.39149	5.13336	-10.8879	3.6147e-25	46.3191	Not Significant
LAMP3	3.85414e-11	-0.391277	8.37953	-7.02833	6.11409e-12	16.3612	Not Significant
IRF2	3.68575e-10	-0.391222	6.97411	-6.66007	6.55956e-11	14.045	Not Significant
CEP128	3.5946e-17	-0.390731	4.92472	-9.02743	2.82851e-18	30.6714	Not Significant
DYSF	1.11672e-21	-0.390629	7.45674	-10.3334	5.04788e-23	41.4448	Not Significant
NRGN	2.72543e-17	-0.390514	5.30564	-9.06427	2.10773e-18	30.9609	Not Significant
CLSTN3	3.5982e-20	-0.389944	6.40454	-9.90927	1.9654e-21	37.8337	Not Significant
SPCS1	5.55589e-15	-0.389104	10.7654	-8.34419	5.63877e-16	25.4657	Not Significant
ORAI2	6.30898e-23	-0.388929	6.19349	-10.6747	2.46229e-24	44.4252	Not Significant
LOC101928361///ARHGAP15	4.89713e-29	-0.388786	5.21967	-12.2618	8.89424e-31	59.0791	Not Significant
TMEM214	1.30526e-12	-0.388711	8.25984	-7.55166	1.76239e-13	19.8307	Not Significant
CTSLP8	3.14907e-13	-0.387259	4.90163	-7.76352	3.96241e-14	21.293	Not Significant
TYROBP	2.71257e-11	-0.3871	7.62238	-7.08403	4.23224e-12	16.7207	Not Significant
MAN2B1	1.19091e-13	-0.387002	8.02452	-7.90665	1.41977e-14	22.2994	Not Significant
LAMC1	3.03053e-27	-0.386871	8.63548	-11.8058	7.15668e-29	54.7421	Not Significant
GOLPH3L	1.45362e-19	-0.386651	8.3143	-9.73551	8.54914e-21	36.3847	Not Significant
C8orf60	1.00775e-20	-0.386502	6.18867	-10.0655	5.16389e-22	39.1515	Not Significant
CLPTM1	4.98995e-09	-0.385306	8.09648	-6.21239	1.02007e-09	11.3731	Not Significant
RAB5C	3.1171e-16	-0.3853	7.80369	-8.73921	2.74075e-17	28.4375	Not Significant
LOC100996740	1.33451e-09	-0.38493	6.80252	-6.44283	2.53321e-10	12.7284	Not Significant
PLAUR	5.34061e-12	-0.384927	7.55185	-7.33817	7.67311e-13	18.3906	Not Significant
ZYX	1.51516e-07	-0.384408	7.85711	-5.58147	3.72355e-08	7.88445	Not Significant
PRDM1	7.12164e-17	-0.384268	8.23679	-8.93689	5.80605e-18	29.9639	Not Significant
MDK	4.2831e-09	-0.384167	7.17425	-6.23937	8.68433e-10	11.5296	Not Significant
EBF1	3.18567e-17	-0.383766	6.06554	-9.04357	2.48663e-18	30.7982	Not Significant
CLPTM1L	1.33338e-14	-0.383517	7.53162	-8.22046	1.42298e-15	24.5567	Not Significant
CALU	3.27987e-18	-0.383491	8.18925	-9.33796	2.30739e-19	33.1384	Not Significant
ARHGAP25	3.14659e-32	-0.383282	5.90746	-13.0589	3.3325e-34	66.8812	Not Significant
SOD3	1.61017e-15	-0.382804	7.1509	-8.51541	1.53985e-16	26.7408	Not Significant
ITGA8	5.83306e-31	-0.382713	5.30652	-12.7477	7.4921e-33	63.8025	Not Significant
P2RX1	4.61705e-22	-0.382438	6.27134	-10.4397	1.98299e-23	42.3666	Not Significant
ETS1	1.35421e-27	-0.382165	6.64419	-11.8943	3.07595e-29	55.5766	Not Significant
TMC4	9.69122e-10	-0.381787	7.04139	-6.49814	1.80206e-10	13.0601	Not Significant
SYNE3///LINC00341	8.21352e-13	-0.381481	8.49108	-7.62079	1.0868e-13	20.3043	Not Significant
IKZF1	1.15129e-32	-0.381467	5.22612	-13.1656	1.1363e-34	67.9456	Not Significant
CDK14	2.06613e-28	-0.381054	5.8031	-12.1032	4.1343e-30	57.5602	Not Significant
TREM1	4.71478e-10	-0.381	5.67025	-6.61947	8.46744e-11	13.7961	Not Significant
PREB	4.01733e-15	-0.380981	8.0273	-8.38887	4.02657e-16	25.7964	Not Significant
DCHS1	8.36228e-22	-0.380922	6.15877	-10.3681	3.72344e-23	41.745	Not Significant
LRG1	2.63094e-15	-0.380856	6.52006	-8.4477	2.57889e-16	26.2341	Not Significant
SPECC1L-ADORA2A///ADORA2A	7.01489e-19	-0.380833	6.31921	-9.53521	4.55246e-20	34.7369	Not Significant
RILPL2	5.96079e-21	-0.380482	7.18621	-10.1308	2.93889e-22	39.7073	Not Significant
CPLX1	1.12903e-10	-0.38033	4.54278	-6.85524	1.88927e-11	15.2594	Not Significant
SH2D3C	4.9485e-30	-0.379644	5.71291	-12.5144	7.51563e-32	61.5223	Not Significant
PRAF2	1.54646e-25	-0.378746	7.20993	-11.3679	4.40471e-27	50.6716	Not Significant
AOC3	4.32993e-12	-0.378715	6.18399	-7.37039	6.15858e-13	18.6058	Not Significant
ADGRA2	5.79099e-23	-0.377158	6.7203	-10.6846	2.2523e-24	44.5132	Not Significant
ADGRE2	4.17814e-22	-0.376514	5.13981	-10.4525	1.77188e-23	42.4777	Not Significant
FYB	9.22347e-20	-0.376222	5.61817	-9.79244	5.29158e-21	36.8575	Not Significant
EXOSC7///CLEC3B	2.86787e-08	-0.376109	8.07498	-5.89637	6.43522e-09	9.58453	Not Significant
CLDN7	3.2891e-08	-0.376103	8.93505	-5.87099	7.43526e-09	9.44446	Not Significant
ST3GAL5	6.72823e-20	-0.376026	6.53564	-9.832	3.78726e-21	37.1871	Not Significant
LRRC25	1.7332e-12	-0.375761	6.73051	-7.50911	2.3691e-13	19.541	Not Significant
CCL8	1.33589e-08	-0.375626	5.99097	-6.03606	2.879e-09	10.365	Not Significant
C1orf54	7.86649e-21	-0.375589	8.23081	-10.0963	3.96001e-22	39.4132	Not Significant
FTH1	3.72867e-17	-0.374983	10.3759	-9.02269	2.93736e-18	30.6343	Not Significant
PI15	1.27956e-11	-0.374073	5.01163	-7.20222	1.92432e-12	17.4912	Not Significant
APBB1IP	5.90865e-31	-0.37401	5.70303	-12.746	7.61582e-33	63.7863	Not Significant
BIRC3	1.73418e-14	-0.373878	6.44515	-8.18343	1.87337e-15	24.2867	Not Significant
TNS2	1.10936e-11	-0.373331	7.22295	-7.22449	1.65687e-12	17.6376	Not Significant
FAM167B	9.87733e-25	-0.373308	5.96792	-11.1575	3.08486e-26	48.7492	Not Significant
RAB39B	2.69895e-13	-0.373285	3.60688	-7.78642	3.36563e-14	21.4531	Not Significant
SLC41A2	4.9175e-21	-0.373119	4.47533	-10.1543	2.40013e-22	39.907	Not Significant
SLC2A6	8.14451e-12	-0.372842	6.07957	-7.27309	1.19365e-12	17.9583	Not Significant
PTPRU	1.63796e-19	-0.372315	6.50566	-9.72031	9.71453e-21	36.2588	Not Significant
DDR2	4.43786e-24	-0.371667	6.90769	-10.9853	1.49202e-25	47.1927	Not Significant
DAB2	7.24261e-11	-0.371542	5.94631	-6.9272	1.18518e-11	15.7147	Not Significant
CREB3L2	4.84555e-32	-0.371523	7.32731	-13.0127	5.30654e-34	66.4211	Not Significant
TGM2	1.94966e-26	-0.371521	5.79741	-11.6006	4.99079e-28	52.823	Not Significant
P3H1	4.15446e-24	-0.370921	6.63277	-10.993	1.39112e-25	47.2619	Not Significant
CD8A	9.30548e-10	-0.37088	6.74161	-6.5053	1.72405e-10	13.1032	Not Significant
BMP6	3.12781e-28	-0.370525	5.13061	-12.0577	6.41379e-30	57.1261	Not Significant
TGFB3	3.28148e-33	-0.370233	5.88163	-13.2995	2.92817e-35	69.2871	Not Significant
SEPT1	2.75174e-08	-0.37004	5.13035	-5.90432	6.14983e-09	9.62852	Not Significant
LRIF1	6.35188e-08	-0.369933	6.55866	-5.74787	1.48742e-08	8.77252	Not Significant
PIK3R3	4.92755e-29	-0.369918	5.97516	-12.2609	8.9717e-31	59.0706	Not Significant
LOXL1	1.05585e-06	-0.369681	7.72346	-5.19273	2.90692e-07	5.90128	Not Significant
FUCA1	1.55963e-30	-0.369644	6.37118	-12.6377	2.22815e-32	62.7246	Not Significant
LOC728743///ZNF775	8.59713e-20	-0.369623	6.17392	-9.8018	4.88962e-21	36.9353	Not Significant
CHST15	2.41897e-23	-0.369525	7.11429	-10.7872	8.97206e-25	45.4216	Not Significant
FHL1	2.4954e-12	-0.369272	7.35561	-7.45438	3.4593e-13	19.1704	Not Significant
CMTM2	1.79847e-14	-0.369102	5.14757	-8.17818	1.94769e-15	24.2485	Not Significant
CARD8	3.53945e-24	-0.369062	5.69254	-11.0116	1.17402e-25	47.4294	Not Significant
PRKACB	9.78812e-18	-0.368854	6.11457	-9.197	7.2521e-19	32.0109	Not Significant
PBXIP1	1.25205e-31	-0.368807	7.09861	-12.9135	1.43324e-33	65.4383	Not Significant
INHBA	1.29856e-11	-0.368495	5.68373	-7.19984	1.95524e-12	17.4756	Not Significant
ALDH1L2	1.55732e-15	-0.368376	4.44605	-8.52015	1.4851e-16	26.7764	Not Significant
NR4A2	0.00461882	-0.368269	7.56588	-3.07118	0.00223583	-2.55795	Not Significant
SLC1A1	2.69895e-13	-0.367994	6.31027	-7.78646	3.3647e-14	21.4533	Not Significant
IGFBP5	2.38213e-11	-0.367808	7.19641	-7.10467	3.69091e-12	16.8545	Not Significant
KLHDC7B	2.16304e-15	-0.367617	5.69091	-8.47486	2.09783e-16	26.437	Not Significant
LOC101060399///CDR2	4.53031e-12	-0.367611	6.87517	-7.36354	6.45379e-13	18.56	Not Significant
INPP5D	1.35421e-27	-0.367515	5.63827	-11.8944	3.07388e-29	55.5773	Not Significant
VIMP	2.59741e-09	-0.367384	10.0501	-6.32694	5.13067e-10	12.0415	Not Significant
CASP10	2.20241e-24	-0.367131	6.2121	-11.0658	7.15643e-26	47.9182	Not Significant
TNS3	1.07303e-29	-0.36693	6.71106	-12.4294	1.73125e-31	60.6972	Not Significant
MFAP2	2.77643e-08	-0.366719	7.60324	-5.90254	6.21253e-09	9.61868	Not Significant
SKAP1	3.18854e-22	-0.366423	6.5884	-10.4843	1.33784e-23	42.7549	Not Significant
TMEM119	3.86129e-09	-0.366394	6.35326	-6.25778	7.77862e-10	11.6367	Not Significant
CTSK	1.63436e-11	-0.366255	9.87299	-7.16435	2.48e-12	17.2432	Not Significant
TLR8	1.96802e-18	-0.366099	4.93953	-9.40407	1.34282e-19	33.6715	Not Significant
LOC101060835///LOC100996809///HLA-DRB5///HLA-DRB4///HLA-DRB1///HLA-DQB1	2.65671e-07	-0.366022	11.3667	-5.47066	6.77438e-08	7.30605	Not Significant
ARHGAP45	8.02633e-28	-0.365569	5.7323	-11.9528	1.75799e-29	56.1295	Not Significant
LOC101060835///LOC100996809///HLA-DRB4///HLA-DRB3///HLA-DRB1///HLA-DQB1	1.75538e-05	-0.365492	11.0396	-4.58205	5.68328e-06	3.05009	Not Significant
LSM10	4.65331e-16	-0.365285	7.66015	-8.68476	4.18377e-17	28.0216	Not Significant
FNDC3A	1.46865e-23	-0.36489	6.10841	-10.8464	5.26195e-25	45.9484	Not Significant
VPREB3	7.25379e-16	-0.364761	5.21955	-8.62471	6.65587e-17	27.5652	Not Significant
S1PR1	9.21705e-21	-0.36471	6.96315	-10.0768	4.68558e-22	39.2473	Not Significant
PLPP7	7.36874e-15	-0.364306	6.11729	-8.30483	7.57828e-16	25.1753	Not Significant
PLXDC1	3.19038e-29	-0.36415	6.58409	-12.3105	5.53562e-31	59.548	Not Significant
AQP1	7.80374e-10	-0.363728	9.39814	-6.53513	1.43315e-10	13.2833	Not Significant
COL6A2	1.92637e-06	-0.363378	8.23252	-5.06817	5.46857e-07	5.29326	Not Significant
SEC61A1	1.07591e-10	-0.363221	9.09115	-6.86324	1.79407e-11	15.3099	Not Significant
TBXAS1	6.1016e-22	-0.362573	4.93848	-10.4063	2.66184e-23	42.0762	Not Significant
C1R	1.84218e-08	-0.362402	10.1216	-5.97788	4.0324e-09	10.038	Not Significant
GLT8D2	2.1496e-14	-0.361894	7.74657	-8.15252	2.35508e-15	24.0621	Not Significant
NRN1	1.82628e-16	-0.361709	5.75792	-8.81153	1.55805e-17	28.9929	Not Significant
FYN	1.77308e-17	-0.361488	6.36825	-9.12085	1.33926e-18	31.4072	Not Significant
LOC100653247///DUSP22	1.60816e-13	-0.361384	8.31354	-7.86243	1.95249e-14	21.9869	Not Significant
ARHGEF6	4.309e-14	-0.361345	7.29761	-8.05241	4.91896e-15	23.3392	Not Significant
CKLF-CMTM1///CKLF	7.10711e-17	-0.360773	7.93078	-8.93722	5.791e-18	29.9664	Not Significant
WAS	5.28076e-26	-0.360432	6.84205	-11.4899	1.41128e-27	51.796	Not Significant
CNTD2	2.21899e-13	-0.360365	7.34644	-7.8152	2.73999e-14	21.6547	Not Significant
CPXM1	2.92519e-07	-0.359854	6.6175	-5.45127	7.51434e-08	7.20593	Not Significant
C3AR1	9.71254e-12	-0.35973	7.45507	-7.24548	1.43834e-12	17.7759	Not Significant
GPC6	3.02527e-20	-0.359345	6.08097	-9.93158	1.62519e-21	38.0211	Not Significant
LAT2	1.17197e-28	-0.358348	6.18146	-12.1662	2.25003e-30	58.1616	Not Significant
IL21R	2.06136e-23	-0.357982	4.77009	-10.8066	7.53418e-25	45.5941	Not Significant
SDC2	2.03946e-15	-0.357789	6.82161	-8.48283	1.9743e-16	26.4966	Not Significant
DENND5A	3.16613e-17	-0.35753	7.97095	-9.04442	2.46995e-18	30.8048	Not Significant
RRAS	1.90932e-12	-0.357507	7.49242	-7.49453	2.62102e-13	19.4421	Not Significant
FBLN5	2.36016e-10	-0.357352	7.46085	-6.73452	4.09404e-11	14.5048	Not Significant
SMIM3	2.93735e-14	-0.357247	7.93161	-8.10748	3.28299e-15	23.736	Not Significant
DUOXA2	3.64028e-10	-0.356816	7.12493	-6.66228	6.4688e-11	14.0586	Not Significant
AOAH	7.87915e-16	-0.356695	6.43497	-8.61353	7.25455e-17	27.4805	Not Significant
FCRL3	1.04178e-18	-0.356645	4.76052	-9.48549	6.86881e-20	34.3317	Not Significant
DAPK1	3.91008e-32	-0.356205	5.6756	-13.0352	4.2292e-34	66.6455	Not Significant
RAB29	2.19864e-22	-0.355257	6.94618	-10.5294	8.97729e-24	43.1486	Not Significant
SEPT9	3.17868e-15	-0.354964	7.37659	-8.4212	3.15304e-16	26.0367	Not Significant
MUC4	1.72212e-10	-0.354821	5.34313	-6.78683	2.93223e-11	14.8304	Not Significant
ARPC1B	2.22136e-12	-0.354766	9.33912	-7.4718	3.06739e-13	19.2881	Not Significant
TNFRSF13B	3.26859e-13	-0.354577	5.96108	-7.75773	4.12901e-14	21.2527	Not Significant
LOC101928152	2.8311e-13	-0.354557	4.90162	-7.77926	3.54191e-14	21.403	Not Significant
SERPINE1	3.40237e-06	-0.354183	6.5606	-4.94672	1.00006e-06	4.71339	Not Significant
MGAT2	4.71811e-17	-0.354039	7.13937	-8.99155	3.7636e-18	30.3904	Not Significant
LOC101926963	1.90489e-21	-0.354013	5.99922	-10.2693	8.83378e-23	40.8928	Not Significant
RASGRP3	2.42272e-27	-0.353783	5.2255	-11.8303	5.66673e-29	54.9727	Not Significant
PHF1	8.13257e-22	-0.353448	7.62019	-10.3714	3.61575e-23	41.774	Not Significant
ACBD4	3.05333e-25	-0.353384	6.4951	-11.2903	9.05443e-27	49.9598	Not Significant
ZCCHC24	2.68787e-15	-0.352902	7.9777	-8.44464	2.63953e-16	26.2113	Not Significant
SEMA3G	2.19971e-13	-0.352529	6.21653	-7.81651	2.71432e-14	21.6639	Not Significant
NRCAM	5.71461e-13	-0.352524	6.65555	-7.67512	7.41464e-14	20.6789	Not Significant
CASP3	4.74465e-16	-0.352458	7.76079	-8.68206	4.27231e-17	28.001	Not Significant
PADI1	5.75309e-08	-0.352178	7.27976	-5.76642	1.34098e-08	8.87291	Not Significant
GLIPR1	1.01681e-12	-0.352076	7.0394	-7.58863	1.36145e-13	20.0836	Not Significant
SIPA1	3.10002e-14	-0.352038	6.68654	-8.09967	3.47738e-15	23.6796	Not Significant
PLA2G4C	2.20579e-14	-0.351816	5.10483	-8.14841	2.42757e-15	24.0323	Not Significant
CR1	4.84932e-35	-0.351637	4.76098	-13.7368	3.3219e-37	73.7189	Not Significant
OLFM1	5.41163e-25	-0.350932	6.8784	-11.2265	1.63405e-26	49.3767	Not Significant
EOMES	9.22944e-10	-0.350863	5.50969	-6.50667	1.70954e-10	13.1114	Not Significant
LYZ	0.00119652	-0.350588	8.66902	-3.49165	0.000517995	-1.20928	Not Significant
TCL1A	1.76391e-16	-0.350357	5.90772	-8.8163	1.50086e-17	29.0297	Not Significant
HLA-C	3.70816e-13	-0.350202	11.6692	-7.73923	4.70936e-14	21.1238	Not Significant
PLOD1	4.72705e-15	-0.349955	7.54477	-8.36665	4.76134e-16	25.6318	Not Significant
E2F5	1.93954e-20	-0.349816	4.73193	-9.98591	1.02182e-21	38.4786	Not Significant
PLXNC1	5.12453e-18	-0.349579	5.85605	-9.27995	3.70212e-19	32.6729	Not Significant
MGAT1	7.11326e-15	-0.349386	8.39507	-8.30983	7.29951e-16	25.2121	Not Significant
GJA4	7.333e-26	-0.348445	6.83565	-11.4535	1.98287e-27	51.46	Not Significant
RAB37	1.50786e-26	-0.348369	3.9697	-11.6292	3.81228e-28	53.0891	Not Significant
CD63	6.28756e-11	-0.348223	11.3375	-6.95013	1.02068e-11	15.8606	Not Significant
CYSTM1	3.17634e-19	-0.348204	7.85731	-9.63556	1.97546e-20	35.5594	Not Significant
CMAHP	2.94813e-19	-0.347451	5.13493	-9.64501	1.82556e-20	35.6372	Not Significant
KCNA2	1.90612e-26	-0.34714	4.71206	-11.6032	4.87074e-28	52.847	Not Significant
CCR10	1.16314e-12	-0.347038	4.55807	-7.56867	1.56525e-13	19.9469	Not Significant
ZKSCAN2	5.91292e-22	-0.34667	6.08579	-10.4102	2.57153e-23	42.1102	Not Significant
PTX3	0.000134602	-0.345631	4.40199	-4.08778	4.99426e-05	0.984977	Not Significant
SLCO2B1	1.80836e-20	-0.345078	6.27792	-9.9948	9.47006e-22	38.5535	Not Significant
TSPAN7	4.31865e-16	-0.344866	7.9778	-8.69523	3.85757e-17	28.1014	Not Significant
FOXC1	1.48586e-07	-0.344501	6.89642	-5.58542	3.64418e-08	7.90529	Not Significant
SND1-IT1	1.29443e-14	-0.344208	6.95068	-8.2249	1.37674e-15	24.5891	Not Significant
GFI1	7.10796e-20	-0.344064	4.93605	-9.82514	4.01383e-21	37.1299	Not Significant
ICAM4	1.84121e-13	-0.343869	4.40356	-7.84261	2.2512e-14	21.8473	Not Significant
FCHSD2	2.40851e-24	-0.343708	6.06646	-11.0556	7.85868e-26	47.8257	Not Significant
LRRN3	1.04504e-13	-0.343601	5.83273	-7.92569	1.23724e-14	22.4343	Not Significant
RHOJ	3.44446e-20	-0.343498	5.68208	-9.91508	1.87056e-21	37.8825	Not Significant
IFFO1	3.58699e-23	-0.342894	7.05502	-10.7412	1.35629e-24	45.0138	Not Significant
DAAM2	1.71597e-15	-0.342554	5.94031	-8.50671	1.64567e-16	26.6755	Not Significant
TCN1	1.18759e-07	-0.342503	5.04168	-5.62867	2.87677e-08	8.134	Not Significant
IL1A	8.69046e-10	-0.342347	7.16539	-6.51686	1.60501e-10	13.1729	Not Significant
TSPAN1	1.42109e-15	-0.342068	6.38477	-8.53293	1.34686e-16	26.8724	Not Significant
TMPRSS4	1.3042e-09	-0.341054	7.79729	-6.4468	2.47216e-10	12.7522	Not Significant
SIGIRR	2.15474e-10	-0.340964	6.41831	-6.74936	3.72508e-11	14.5969	Not Significant
NLRP7	1.19644e-12	-0.340793	4.45257	-7.56454	1.61103e-13	19.9187	Not Significant
LDB2	1.51922e-32	-0.340578	5.6469	-13.1371	1.5155e-34	67.6607	Not Significant
CNTNAP1	3.11465e-18	-0.340462	6.48826	-9.3446	2.18555e-19	33.1918	Not Significant
CD248	1.64358e-16	-0.340381	7.40363	-8.82599	1.39107e-17	29.1044	Not Significant
NPIPA5///NPIPB5///LOC613037///NPIPB4///NPIPB3	1.14548e-05	-0.340164	8.14068	-4.67944	3.61314e-06	3.48279	Not Significant
C11orf24	4.97451e-15	-0.34012	7.40268	-8.35965	5.01957e-16	25.5799	Not Significant
VKORC1	1.27196e-13	-0.339983	8.44414	-7.89707	1.52137e-14	22.2316	Not Significant
FBLN7	1.91958e-21	-0.339942	5.65694	-10.2683	8.91261e-23	40.8841	Not Significant
INPP4A	3.66313e-25	-0.339867	5.6192	-11.2703	1.08958e-26	49.777	Not Significant
ATP8B2	2.24157e-14	-0.339633	7.30709	-8.14613	2.46897e-15	24.0157	Not Significant
SLC16A4	8.01884e-13	-0.33961	4.40345	-7.62435	1.05995e-13	20.3288	Not Significant
KIAA1462	1.42318e-18	-0.339337	4.75404	-9.44577	9.53108e-20	34.0091	Not Significant
RAB8B	9.39214e-15	-0.339246	6.29173	-8.27038	9.80738e-16	24.9221	Not Significant
BRSK1	7.05093e-11	-0.33873	5.51437	-6.93145	1.15286e-11	15.7417	Not Significant
PTK2B	1.71904e-16	-0.337985	6.59459	-8.82	1.45803e-17	29.0582	Not Significant
GJA5	1.65539e-26	-0.337914	4.55969	-11.6185	4.21512e-28	52.9899	Not Significant
SH2B2	5.99564e-13	-0.337813	7.25601	-7.66802	7.79549e-14	20.6298	Not Significant
TSPAN4	1.85389e-12	-0.337777	7.34151	-7.49893	2.54242e-13	19.4719	Not Significant
JSRP1	8.06124e-05	-0.337724	5.77794	-4.21751	2.88132e-05	1.50567	Not Significant
SLC39A8	1.76922e-22	-0.337573	5.20027	-10.5546	7.17605e-24	43.3696	Not Significant
GLIS2	2.99672e-14	-0.337547	6.69995	-8.10449	3.3561e-15	23.7144	Not Significant
SSR2	8.1562e-17	-0.337258	9.76529	-8.91891	6.6936e-18	29.8239	Not Significant
CALHM2	1.22983e-21	-0.337202	7.12898	-10.3217	5.59239e-23	41.3438	Not Significant
SKAP2///IGHG1	1.0539e-11	-0.337115	5.19542	-7.23269	1.56786e-12	17.6916	Not Significant
EFEMP2	3.34086e-15	-0.336926	7.5195	-8.41421	3.32445e-16	25.9847	Not Significant
KIAA0226L	6.98849e-12	-0.336795	5.80072	-7.29696	1.01541e-12	18.1165	Not Significant
ST6GALNAC4	1.75453e-11	-0.336548	6.11459	-7.15315	2.67263e-12	17.17	Not Significant
COL4A4	2.46839e-19	-0.3362	4.60173	-9.66791	1.50736e-20	35.8259	Not Significant
RWDD2A	3.68365e-19	-0.336188	5.50078	-9.61676	2.31089e-20	35.4049	Not Significant
CLEC14A	2.01313e-18	-0.335772	6.52005	-9.40115	1.37541e-19	33.6479	Not Significant
MS4A7	7.46621e-12	-0.335526	6.64007	-7.28661	1.08919e-12	18.0479	Not Significant
ACTA2	5.15223e-19	-0.334984	6.16931	-9.57424	3.29256e-20	35.0561	Not Significant
SNAP25	4.29415e-21	-0.333999	4.73934	-10.1711	2.0746e-22	40.0508	Not Significant
DNAJC1	8.55115e-12	-0.333336	8.90699	-7.26547	1.25672e-12	17.9079	Not Significant
DSG2	1.74507e-08	-0.333149	7.38749	-5.98772	3.80961e-09	10.0931	Not Significant
SOX17	3.7443e-19	-0.33309	4.67866	-9.61463	2.35232e-20	35.3874	Not Significant
CYYR1	2.047e-14	-0.333072	7.19353	-8.15952	2.23622e-15	24.1129	Not Significant
CHSY3	7.14545e-10	-0.332997	5.07284	-6.54999	1.30678e-10	13.3732	Not Significant
LOC101928443	1.26568e-14	-0.332982	5.34266	-8.22831	1.34217e-15	24.6141	Not Significant
APH1B	3.78444e-28	-0.332947	6.39929	-12.0368	7.84551e-30	56.927	Not Significant
CD46	2.93477e-08	-0.332809	9.10785	-5.8919	6.60121e-09	9.55983	Not Significant
GBP5	6.39115e-08	-0.332767	5.39778	-5.74664	1.49766e-08	8.76587	Not Significant
RNF19B	7.79359e-06	-0.332582	7.506	-4.76561	2.40386e-06	3.87265	Not Significant
CXCL5	2.25104e-07	-0.332455	3.78987	-5.50341	5.68212e-08	7.47591	Not Significant
LGALS2	1.92758e-07	-0.332269	6.06042	-5.53379	4.82307e-08	7.63431	Not Significant
EPHA7	1.08313e-11	-0.331951	4.47023	-7.22831	1.61476e-12	17.6627	Not Significant
IFITM2///IFITM1	2.59874e-08	-0.331892	10.7621	-5.91508	5.78331e-09	9.68812	Not Significant
CR2	1.57628e-24	-0.331824	3.7234	-11.1034	5.07216e-26	48.2581	Not Significant
ACSL5	2.46336e-17	-0.331812	6.81275	-9.07734	1.89839e-18	31.0638	Not Significant
TBCEL	1.37945e-18	-0.331487	5.27313	-9.45027	9.18408e-20	34.0456	Not Significant
PARVB	4.86633e-21	-0.331448	5.35337	-10.1556	2.37297e-22	39.9182	Not Significant
FPR2	1.44641e-13	-0.331338	5.15959	-7.87789	1.74699e-14	22.096	Not Significant
CDX1	1.92023e-16	-0.331268	6.49086	-8.80459	1.64512e-17	28.9394	Not Significant
IGFBP7	1.87878e-25	-0.330988	8.67253	-11.345	5.45285e-27	50.4607	Not Significant
IFNL2	1.13986e-09	-0.330895	4.79053	-6.47011	2.14215e-10	12.8917	Not Significant
ZNF580	1.76912e-08	-0.330843	7.20091	-5.98518	3.86608e-09	10.0789	Not Significant
GNAI2	2.16311e-08	-0.330804	8.05564	-5.94873	4.76901e-09	9.87518	Not Significant
IQSEC1	1.2229e-25	-0.330786	7.19564	-11.3949	3.42801e-27	50.9192	Not Significant
S1PR3	1.12036e-20	-0.330694	5.71705	-10.0525	5.77119e-22	39.0418	Not Significant
LPL	3.65803e-10	-0.330583	6.52325	-6.66141	6.50477e-11	14.0532	Not Significant
DTX4	1.46968e-18	-0.330539	7.40647	-9.44146	9.87556e-20	33.9741	Not Significant
FAM47E-STBD1///FAM47E///STBD1	2.91444e-13	-0.330465	5.51489	-7.77499	3.65142e-14	21.3732	Not Significant
SIL1	1.18786e-11	-0.329875	7.32739	-7.21401	1.77785e-12	17.5686	Not Significant
STAB1	5.11865e-28	-0.32983	5.93056	-12.0029	1.08676e-29	56.6049	Not Significant
GHDC	1.1964e-10	-0.329655	6.23239	-6.84579	2.00793e-11	15.2	Not Significant
PXN	1.77692e-10	-0.329124	6.46826	-6.78149	3.03428e-11	14.797	Not Significant
HCST	1.62742e-16	-0.328857	6.99068	-8.82732	1.37666e-17	29.1146	Not Significant
CCNYL1	2.94754e-10	-0.328731	7.27695	-6.69767	5.17271e-11	14.2767	Not Significant
SCUBE2	1.16462e-11	-0.328302	6.90109	-7.21703	1.74202e-12	17.5886	Not Significant
TMEM8A	1.36501e-21	-0.327775	6.46454	-10.3091	6.24403e-23	41.2351	Not Significant
HID1	1.90746e-17	-0.32712	5.74843	-9.11116	1.44764e-18	31.3306	Not Significant
HLX	8.59495e-11	-0.326729	5.87846	-6.89971	1.41693e-11	15.5403	Not Significant
SLC5A1	6.16849e-11	-0.326627	7.04963	-6.95323	1.00024e-11	15.8804	Not Significant
TTYH3	4.1638e-14	-0.326485	7.32774	-8.05736	4.74383e-15	23.3748	Not Significant
C15orf39	3.72204e-18	-0.326478	6.3126	-9.32137	2.64194e-19	33.0051	Not Significant
HEY2	5.04134e-25	-0.326231	6.1559	-11.2346	1.51542e-26	49.4512	Not Significant
FCRL2	1.86341e-22	-0.326116	5.02462	-10.5487	7.56651e-24	43.3173	Not Significant
GGT5	3.05529e-13	-0.325879	6.58792	-7.76811	3.83478e-14	21.3251	Not Significant
A2M	1.51922e-32	-0.324982	7.70335	-13.1368	1.51998e-34	67.6578	Not Significant
LOC100996809///HLA-DRB4///HLA-DRB1	7.54348e-07	-0.324928	10.9329	-5.26137	2.04081e-07	6.24205	Not Significant
TIMD4	3.02438e-13	-0.324611	4.06454	-7.76959	3.79461e-14	21.3355	Not Significant
TMC3-AS1	6.77481e-11	-0.323947	5.19368	-6.93792	1.10527e-11	15.7829	Not Significant
LHX6	5.08137e-27	-0.32369	5.68062	-11.75	1.21601e-28	54.2182	Not Significant
LAIR1	2.67964e-22	-0.323665	6.32147	-10.5054	1.10982e-23	42.9393	Not Significant
STARD3NL	8.9793e-11	-0.32365	7.06623	-6.89258	1.48394e-11	15.4952	Not Significant
NFKBIE	2.90009e-18	-0.323471	6.22441	-9.35365	2.02976e-19	33.2646	Not Significant
FGL2	3.61788e-09	-0.32347	7.57887	-6.26931	7.25891e-10	11.7039	Not Significant
AGPAT1	3.10916e-14	-0.323268	7.63286	-8.0991	3.49184e-15	23.6755	Not Significant
TPSB2	0.000315648	-0.322617	8.87098	-3.86468	0.000124288	0.125449	Not Significant
PRKCB	1.37439e-23	-0.322606	5.4594	-10.8538	4.91806e-25	46.0151	Not Significant
MRGPRF	5.45218e-08	-0.322514	6.78471	-5.7768	1.26519e-08	8.92927	Not Significant
PGPEP1	1.90747e-35	-0.322484	5.48123	-13.8323	1.23789e-37	74.6957	Not Significant
DPEP2	7.71254e-19	-0.322356	5.43966	-9.52326	5.02606e-20	34.6394	Not Significant
SLC2A11	1.85552e-21	-0.322325	5.1494	-10.2726	8.58812e-23	40.9206	Not Significant
INHBE	4.66961e-08	-0.322027	3.54495	-5.80533	1.07784e-08	9.08454	Not Significant
MANF	6.66387e-14	-0.321872	9.34164	-7.99028	7.74233e-15	22.8942	Not Significant
PARVG	3.27234e-23	-0.321834	5.93567	-10.7523	1.22847e-24	45.1115	Not Significant
PTPRM	2.6672e-13	-0.321592	7.45875	-7.78833	3.32003e-14	21.4664	Not Significant
GVINP1	8.83011e-20	-0.321561	4.79496	-9.79807	5.04601e-21	36.9043	Not Significant
PSAP	8.54299e-09	-0.321285	10.6289	-6.11644	1.79954e-09	10.8214	Not Significant
ZNF671	1.40849e-20	-0.321199	6.42713	-10.0251	7.30618e-22	38.8093	Not Significant
DOK5	7.76167e-18	-0.320855	5.16644	-9.22673	5.70171e-19	32.2477	Not Significant
ST5	6.93425e-10	-0.320708	7.97055	-6.55493	1.26722e-10	13.4032	Not Significant
GCHFR	1.00299e-14	-0.320671	6.31146	-8.2613	1.04959e-15	24.8555	Not Significant
DGKD	1.49949e-22	-0.320542	7.15639	-10.575	5.98742e-24	43.5483	Not Significant
TRIB1	4.30575e-16	-0.320525	5.8018	-8.69575	3.84216e-17	28.1054	Not Significant
PRF1	1.37945e-18	-0.32034	6.29816	-9.45022	9.18843e-20	34.0452	Not Significant
SNX10	4.61651e-06	-0.320067	6.24582	-4.88103	1.37898e-06	4.40514	Not Significant
SLC15A3	3.10089e-13	-0.319734	6.86419	-7.76593	3.89481e-14	21.3099	Not Significant
LCP2	3.17671e-22	-0.319733	5.1304	-10.4849	1.33144e-23	42.7597	Not Significant
RNASE1	6.34887e-21	-0.319608	6.14707	-10.1231	3.14167e-22	39.6415	Not Significant
PTPN6	4.33537e-09	-0.319532	7.21401	-6.2373	8.79228e-10	11.5175	Not Significant
TRMT2B	3.12876e-15	-0.31953	5.93312	-8.42335	3.10211e-16	26.0527	Not Significant
HIST1H1C	4.15843e-07	-0.318957	7.63483	-5.38143	1.08885e-07	6.84788	Not Significant
SRPRA	6.68191e-09	-0.318912	8.86887	-6.16042	1.38854e-09	11.0733	Not Significant
FLI1	1.46368e-30	-0.318909	5.18848	-12.6448	2.07787e-32	62.7936	Not Significant
NR2F2	1.50292e-17	-0.31853	6.39161	-9.14239	1.12639e-18	31.5775	Not Significant
MIR142	6.31104e-11	-0.318396	6.08416	-6.94943	1.02534e-11	15.8562	Not Significant
MIR1908///FADS1	1.33235e-21	-0.318312	6.38276	-10.3121	6.08263e-23	41.2609	Not Significant
MS4A6A	3.48748e-18	-0.318083	6.63089	-9.32987	2.46496e-19	33.0734	Not Significant
RPS6KA2	3.63178e-23	-0.317478	6.72155	-10.7396	1.37651e-24	44.9992	Not Significant
CYP1B1	6.4563e-08	-0.317412	6.27686	-5.74457	1.51507e-08	8.75468	Not Significant
CD86	1.16574e-21	-0.317385	5.22788	-10.3281	5.28521e-23	41.3995	Not Significant
TRAM1	4.62875e-10	-0.317125	9.32855	-6.62249	8.30876e-11	13.8146	Not Significant
P4HTM	1.82163e-15	-0.316868	7.63442	-8.49839	1.75358e-16	26.6131	Not Significant
SEMA6D	6.92867e-30	-0.316853	5.62717	-12.4763	1.0929e-31	61.1521	Not Significant
SKAP2	2.00853e-20	-0.31678	5.50377	-9.98133	1.0627e-21	38.4399	Not Significant
RCN1	9.21568e-15	-0.316712	8.4517	-8.27326	9.5982e-16	24.9433	Not Significant
PCOLCE-AS1	9.91165e-09	-0.315802	6.72416	-6.08973	2.10481e-09	10.6692	Not Significant
PLEKHO2	2.6981e-15	-0.315658	7.5915	-8.44408	2.6508e-16	26.2071	Not Significant
LILRB3	6.60313e-16	-0.315478	7.19162	-8.63753	6.02908e-17	27.6624	Not Significant
SLC46A3	5.15713e-12	-0.31543	6.1945	-7.34358	7.39556e-13	18.4267	Not Significant
FILIP1L	5.97533e-14	-0.315324	6.04414	-8.00584	6.91273e-15	23.0054	Not Significant
GGT2///GGTLC1///GGTLC2///GGT1	2.97272e-13	-0.315217	7.05222	-7.77206	3.72845e-14	21.3527	Not Significant
RRBP1	3.34668e-20	-0.315194	6.38302	-9.91885	1.81142e-21	37.9141	Not Significant
TSC22D3	3.80639e-16	-0.31493	7.03562	-8.71215	3.38285e-17	28.2305	Not Significant
FAM69A	7.46374e-12	-0.314749	6.3974	-7.28675	1.08816e-12	18.0488	Not Significant
PSMB9	4.49014e-08	-0.314706	8.50911	-5.81287	1.03304e-08	9.12568	Not Significant
TYK2	4.11837e-13	-0.314576	8.3062	-7.7236	5.26187e-14	21.015	Not Significant
GIMAP7	4.95947e-06	-0.314457	7.10702	-4.86547	1.48724e-06	4.33267	Not Significant
GS1-124K5.4	1.00945e-09	-0.314088	5.12883	-6.49114	1.88164e-10	13.018	Not Significant
AEBP1	1.22225e-05	-0.313399	9.16935	-4.66493	3.86743e-06	3.41777	Not Significant
LAMC2	0.000138522	-0.313348	7.50353	-4.08045	5.1497e-05	0.956008	Not Significant
P2RY6	2.51269e-15	-0.312938	6.26284	-8.45424	2.45392e-16	26.2829	Not Significant
SLAMF8	1.30429e-13	-0.312862	5.69048	-7.89323	1.56416e-14	22.2044	Not Significant
RASSF4	1.00293e-29	-0.312791	5.26657	-12.4366	1.61361e-31	60.7668	Not Significant
MMP19	3.33663e-21	-0.312679	6.80173	-10.2019	1.58794e-22	40.3144	Not Significant
PLEKHF1	1.06493e-17	-0.312648	7.06761	-9.18626	7.90936e-19	31.9255	Not Significant
CHPF2	2.21826e-15	-0.312314	7.65123	-8.47149	2.15238e-16	26.4118	Not Significant
INO80B-WBP1///INO80B///WBP1	1.55848e-15	-0.312063	7.90828	-8.51999	1.48691e-16	26.7752	Not Significant
TRIM27	3.20196e-16	-0.311601	7.59991	-8.73539	2.8236e-17	28.4082	Not Significant
TMEM258	3.50512e-11	-0.311492	10.486	-7.04343	5.53514e-12	16.4584	Not Significant
IL2RA	9.3893e-20	-0.31142	5.0308	-9.79005	5.39941e-21	36.8376	Not Significant
TPSB2///TPSAB1	0.000122474	-0.311369	9.00311	-4.11189	4.51393e-05	1.08059	Not Significant
A4GALT	8.92581e-08	-0.311007	6.35037	-5.68311	2.13159e-08	8.42412	Not Significant
LNP1	2.28771e-22	-0.310835	6.0805	-10.5245	9.3719e-24	43.1061	Not Significant
SIGLEC1	1.11299e-19	-0.310538	5.73252	-9.76842	6.48064e-21	36.6577	Not Significant
CXCL2	1.61422e-12	-0.310536	5.45344	-7.51973	2.20065e-13	19.6132	Not Significant
LOC100507281	2.20855e-10	-0.310483	6.20042	-6.74536	3.8211e-11	14.5721	Not Significant
ADAM12	2.81993e-19	-0.310382	5.31941	-9.65085	1.73855e-20	35.6853	Not Significant
HAPLN3	7.64555e-21	-0.310032	7.53346	-10.0999	3.83845e-22	39.444	Not Significant
CSRP1	2.11866e-15	-0.309553	9.45603	-8.47771	2.05287e-16	26.4583	Not Significant
LOC102725526///IGHM///IGHG3///IGHG2///IGHG1///IGHA1///IGH	6.33124e-17	-0.309498	3.41706	-8.95294	5.11316e-18	30.0889	Not Significant
IRAK3	2.24193e-22	-0.309315	4.72374	-10.5271	9.16413e-24	43.1282	Not Significant
ARSA	1.8035e-19	-0.30897	5.95974	-9.70758	1.08101e-20	36.1535	Not Significant
ADAMTS3	4.90271e-07	-0.308902	4.22447	-5.34859	1.29456e-07	6.68092	Not Significant
CBX7	1.62625e-14	-0.30886	7.28627	-8.1926	1.75018e-15	24.3535	Not Significant
MOB3A	9.72552e-12	-0.308769	6.86784	-7.24524	1.4407e-12	17.7743	Not Significant
SMG1P5	1.55479e-07	-0.308542	8.06344	-5.57615	3.83285e-08	7.85647	Not Significant
ASRGL1	3.52478e-24	-0.308532	5.43037	-11.0124	1.16598e-25	47.4362	Not Significant
MAPKAPK2	9.17766e-11	-0.308412	7.47058	-6.88904	1.51837e-11	15.4728	Not Significant
DENND6B	2.00213e-14	-0.308307	5.49048	-8.16285	2.18178e-15	24.1371	Not Significant
GBF1	1.29037e-08	-0.308124	7.42099	-6.04227	2.77683e-09	10.4001	Not Significant
HEG1	1.39962e-12	-0.307997	8.82939	-7.54116	1.8961e-13	19.7591	Not Significant
SH2D2A	1.82618e-12	-0.307907	6.13737	-7.50124	2.50191e-13	19.4876	Not Significant
KCTD12	3.01151e-10	-0.307891	9.31702	-6.69408	5.29176e-11	14.2545	Not Significant
LOC642846///DDX12P///DDX11	6.64279e-11	-0.307873	6.76976	-6.94115	1.08223e-11	15.8034	Not Significant
SERPINB4	0.00207072	-0.307788	10.1077	-3.32664	0.000936765	-1.75838	Not Significant
TRAF3IP3	2.7447e-16	-0.307739	5.14979	-8.7568	2.38981e-17	28.5722	Not Significant
ITGB2-AS1	1.53133e-12	-0.307643	5.73477	-7.52765	2.08281e-13	19.6671	Not Significant
COL5A1	1.95704e-07	-0.307623	8.65345	-5.53082	4.90121e-08	7.61878	Not Significant
NAGA	1.70302e-19	-0.307613	7.35915	-9.71513	1.01464e-20	36.2159	Not Significant
AIP	3.74548e-14	-0.307484	7.24082	-8.07229	4.25205e-15	23.4822	Not Significant
LIMS2	9.68637e-17	-0.307346	6.70658	-8.89609	8.01486e-18	29.6467	Not Significant
RAB33A	3.1087e-15	-0.307196	4.2128	-8.42426	3.08082e-16	26.0594	Not Significant
RAB3A	2.01321e-14	-0.306964	6.1736	-8.16194	2.19657e-15	24.1305	Not Significant
ZFP92	4.51174e-11	-0.306948	6.36787	-7.00354	7.19592e-12	16.2021	Not Significant
FNDC3B	8.57806e-13	-0.306841	4.26907	-7.61421	1.13812e-13	20.2591	Not Significant
PTPRG	6.70309e-17	-0.306646	5.83519	-8.94546	5.42555e-18	30.0305	Not Significant
PITPNM1	2.88234e-14	-0.306496	6.82098	-8.11016	3.2189e-15	23.7554	Not Significant
TRANK1	5.17531e-16	-0.306307	6.34321	-8.67033	4.67875e-17	27.9117	Not Significant
FHOD3	9.1531e-07	-0.306057	5.56416	-5.22194	2.50185e-07	6.04581	Not Significant
SPRY4	5.00746e-14	-0.305854	6.42605	-8.03123	5.74338e-15	23.1872	Not Significant
BCL2L11	2.13955e-25	-0.30539	6.69141	-11.3305	6.23863e-27	50.3278	Not Significant
CLDN5	1.75298e-09	-0.305369	7.46078	-6.39558	3.38209e-10	12.4471	Not Significant
IL3RA	2.39259e-15	-0.305173	6.30166	-8.46105	2.33016e-16	26.3338	Not Significant
COL5A2	1.67826e-07	-0.305154	9.42133	-5.56126	4.15614e-08	7.77818	Not Significant
GIMAP8	4.95009e-18	-0.305041	5.71676	-9.28475	3.56047e-19	32.7113	Not Significant
MCTP1	2.13911e-10	-0.305006	5.71892	-6.75058	3.69613e-11	14.6045	Not Significant
GUSBP11	2.4182e-33	-0.304805	6.74506	-13.3315	2.11425e-35	69.6093	Not Significant
GRAMD1B	3.22628e-21	-0.304448	5.43983	-10.2061	1.53106e-22	40.3504	Not Significant
BGN	3.08175e-08	-0.304115	6.66892	-5.88258	6.96098e-09	9.50837	Not Significant
ISLR	8.19477e-09	-0.30411	6.37579	-6.12384	1.72286e-09	10.8637	Not Significant
POM121L12	6.6422e-12	-0.303799	6.71671	-7.30477	9.62998e-13	18.1684	Not Significant
PLXND1	9.8277e-25	-0.303738	7.00182	-11.1582	3.06493e-26	48.7556	Not Significant
PSMB8-AS1	9.97111e-17	-0.30362	5.69308	-8.89221	8.26394e-18	29.6166	Not Significant
NRIP3	3.46484e-20	-0.30341	5.72076	-9.91429	1.88318e-21	37.8758	Not Significant
BCAR3	2.99872e-15	-0.302991	6.11206	-8.42949	2.96101e-16	26.0984	Not Significant
CDH11	7.61733e-13	-0.30293	6.38931	-7.63205	1.00413e-13	20.3818	Not Significant
SERPINF1	4.74767e-07	-0.302829	9.98424	-5.35496	1.25191e-07	6.71324	Not Significant
LOC101930416///LOC101929792///LOC100996724///PDE4DIP	1.56465e-19	-0.302724	5.6222	-9.72621	9.24446e-21	36.3077	Not Significant
RDH10	3.07841e-16	-0.302548	6.53349	-8.74095	2.70397e-17	28.4508	Not Significant
ITGB7	6.64694e-11	-0.302423	7.05583	-6.94101	1.08321e-11	15.8026	Not Significant
CD40	1.56884e-26	-0.301742	6.70392	-11.6246	3.9806e-28	53.0464	Not Significant
STC1	6.38708e-08	-0.301386	5.53429	-5.74681	1.49624e-08	8.76679	Not Significant
C15orf57	4.94556e-20	-0.300883	5.28927	-9.86964	2.75261e-21	37.5017	Not Significant
SLC25A45	3.55539e-21	-0.299974	4.51148	-10.1942	1.69846e-22	40.248	Not Significant
NES	2.40017e-19	-0.299847	5.61029	-9.67144	1.46353e-20	35.8549	Not Significant
PSTPIP1	7.75579e-15	-0.299692	5.36355	-8.29771	7.99382e-16	25.1229	Not Significant
SEPT3	8.49573e-13	-0.299595	6.16743	-7.61568	1.12643e-13	20.2692	Not Significant
HLA-F	3.74715e-12	-0.299423	8.76511	-7.39249	5.29421e-13	18.7538	Not Significant
MED22	3.87785e-11	-0.299317	6.05331	-7.02731	6.1552e-12	16.3547	Not Significant
APOL1	1.08726e-11	-0.298988	7.55979	-7.2277	1.62141e-12	17.6587	Not Significant
LOXL2	1.1453e-23	-0.298965	5.88957	-10.8757	4.03633e-25	46.2102	Not Significant
ACVRL1	1.05546e-21	-0.298909	6.19705	-10.3402	4.75666e-23	41.5035	Not Significant
SPI1	4.12977e-07	-0.298753	5.54533	-5.38287	1.0806e-07	6.85522	Not Significant
LYL1	3.35414e-16	-0.298648	6.81044	-8.72927	2.96127e-17	28.3614	Not Significant
TMEM173	7.7556e-08	-0.298594	7.71276	-5.70994	1.8371e-08	8.56805	Not Significant
STK10	6.92569e-20	-0.298519	6.41044	-9.8284	3.90466e-21	37.1571	Not Significant
COL14A1	1.91782e-11	-0.298407	6.44879	-7.1391	2.93521e-12	17.0784	Not Significant
KDELR3	2.93662e-17	-0.298166	6.48466	-9.05435	2.28164e-18	30.8828	Not Significant
PRSS22	1.7412e-08	-0.297804	7.80993	-5.98818	3.79957e-09	10.0957	Not Significant
ITGAM	4.81883e-19	-0.297769	5.80281	-9.58271	3.06864e-20	35.1255	Not Significant
CPA3	1.6119e-06	-0.297631	9.17847	-5.10548	4.53154e-07	5.47401	Not Significant
LOC100509445///LOC728715///OVOS///OVOS2	1.76747e-05	-0.297426	7.16272	-4.58038	5.7272e-06	3.04274	Not Significant
ADAMTSL4	1.06634e-07	-0.297393	6.15782	-5.64916	2.57057e-08	8.24289	Not Significant
CERCAM	2.48515e-21	-0.297158	6.76282	-10.2371	1.16927e-22	40.6163	Not Significant
LINC00847	1.81859e-10	-0.297094	5.39242	-6.77766	3.10953e-11	14.7731	Not Significant
CLEC2B	8.18815e-06	-0.296946	8.07531	-4.75462	2.53294e-06	3.82258	Not Significant
TOX2	1.10064e-09	-0.296944	4.17033	-6.47607	2.06497e-10	12.9275	Not Significant
ECE1	2.47616e-16	-0.296881	6.77837	-8.77046	2.14819e-17	28.677	Not Significant
SENCR	1.7097e-11	-0.2967	6.24	-7.1572	2.60127e-12	17.1965	Not Significant
TMEM110-MUSTN1///MUSTN1///TMEM110	2.37442e-09	-0.295947	6.01898	-6.34257	4.66773e-10	12.1335	Not Significant
ADAMTS9	4.69e-23	-0.295928	5.64918	-10.7099	1.79661e-24	44.7363	Not Significant
PCAT19	2.27278e-17	-0.295743	5.53042	-9.0882	1.74026e-18	31.1494	Not Significant
SGCE	3.89128e-06	-0.295474	6.53026	-4.91777	1.1527e-06	4.57707	Not Significant
GGTLC1	5.16445e-12	-0.295228	6.31531	-7.34333	7.40838e-13	18.425	Not Significant
SHANK3	3.07841e-16	-0.295113	6.37661	-8.74101	2.70277e-17	28.4512	Not Significant
ALDH1A3	2.74323e-16	-0.295031	6.33414	-8.75693	2.3873e-17	28.5733	Not Significant
AMER2	1.11755e-14	-0.294818	4.45899	-8.24611	1.17552e-15	24.7442	Not Significant
HNRNPUL2-BSCL2///BSCL2	2.06194e-09	-0.29467	8.13503	-6.36734	4.01628e-10	12.2798	Not Significant
ZNF281	4.51792e-09	-0.294526	6.45135	-6.23028	9.1686e-10	11.4768	Not Significant
FEZ1	7.54512e-20	-0.29452	6.05346	-9.8179	4.26748e-21	37.0695	Not Significant
TXLNB	1.92887e-12	-0.294266	3.94	-7.49297	2.6496e-13	19.4314	Not Significant
SLC52A3	8.5343e-25	-0.294252	6.32887	-11.1743	2.64463e-26	48.9012	Not Significant
FTH1P5	2.56863e-22	-0.293672	11.7846	-10.5103	1.06269e-23	42.9821	Not Significant
GIMAP1-GIMAP5///GIMAP5	1.72943e-33	-0.293344	6.21026	-13.3655	1.49646e-35	69.9512	Not Significant
EFHD2	1.03708e-09	-0.293097	7.44881	-6.48642	1.93731e-10	12.9896	Not Significant
C12orf45	1.60121e-13	-0.292962	7.297	-7.86309	1.94333e-14	21.9915	Not Significant
GSPT2	9.88198e-09	-0.292675	6.13758	-6.09035	2.09718e-09	10.6727	Not Significant
JAK3	5.06769e-28	-0.292633	5.17723	-12.0042	1.07342e-29	56.6171	Not Significant
SRM	2.04992e-05	-0.292567	8.17722	-4.54663	6.68772e-06	2.89479	Not Significant
CUTA	2.57491e-11	-0.292518	9.91015	-7.09234	4.00561e-12	16.7745	Not Significant
FNDC4	2.69872e-15	-0.292477	7.22382	-8.44399	2.65262e-16	26.2065	Not Significant
CYP26A1	2.63161e-11	-0.292355	5.55661	-7.08891	4.09762e-12	16.7523	Not Significant
DUSP2	3.30156e-05	-0.292052	6.46059	-4.43481	1.10999e-05	2.41193	Not Significant
C3orf20	1.70754e-09	-0.292038	5.56973	-6.40019	3.28826e-10	12.4744	Not Significant
SPRY1	9.2949e-17	-0.291935	6.96489	-8.90167	7.67e-18	29.69	Not Significant
TFEC	3.53249e-15	-0.291393	3.7735	-8.40642	3.52628e-16	25.9268	Not Significant
SUOX	1.54278e-20	-0.291353	6.44225	-10.0142	8.01669e-22	38.7178	Not Significant
MRVI1-AS1	9.65869e-08	-0.291255	6.56196	-5.66814	2.31532e-08	8.3441	Not Significant
PTAFR	1.01505e-14	-0.291224	7.14038	-8.25958	1.06313e-15	24.8429	Not Significant
PCTP	3.87043e-12	-0.290893	6.8425	-7.38748	5.47885e-13	18.7202	Not Significant
TNFRSF10C	9.2186e-13	-0.290671	5.28626	-7.60311	1.23017e-13	20.1829	Not Significant
LOC100509457///HLA-DQA1	0.133601	-0.29065	6.0758	-1.68708	0.0921459	-5.80362	Not Significant
PI16	1.14144e-11	-0.29063	6.30798	-7.22011	1.70632e-12	17.6088	Not Significant
TSPAN15	2.10118e-09	-0.290624	6.27334	-6.36401	4.09838e-10	12.2601	Not Significant
TPBGL	1.064e-08	-0.290529	5.2451	-6.07688	2.26926e-09	10.5961	Not Significant
ACAP1	1.38011e-10	-0.290244	5.96922	-6.82272	2.32932e-11	15.055	Not Significant
STRIP2	1.08895e-14	-0.290062	4.34665	-8.24976	1.14397e-15	24.771	Not Significant
SPATA20	9.86383e-07	-0.289756	7.07204	-5.20666	2.70634e-07	5.97013	Not Significant
EMILIN1	3.35625e-05	-0.289426	5.52222	-4.43091	1.12959e-05	2.39527	Not Significant
TTC7B	8.11271e-11	-0.289177	6.00472	-6.90907	1.33341e-11	15.5996	Not Significant
NTN4	3.80702e-05	-0.288977	5.99994	-4.40061	1.29331e-05	2.26645	Not Significant
CDK5RAP3	6.32297e-10	-0.288926	9.08372	-6.5705	1.15009e-10	13.4977	Not Significant
MLEC	2.71008e-10	-0.2886	8.32177	-6.71166	4.73401e-11	14.3631	Not Significant
FCGR1CP///FCGR1B///FCGR1A	2.18187e-10	-0.288558	6.13111	-6.74735	3.77296e-11	14.5844	Not Significant
ZNF488	3.33804e-14	-0.28819	5.67443	-8.08884	3.76543e-15	23.6015	Not Significant
MAP1S	3.52162e-06	-0.287909	5.73877	-4.93909	1.03828e-06	4.67739	Not Significant
FPR3	1.26807e-10	-0.287594	5.97724	-6.83642	2.13279e-11	15.1411	Not Significant
LINC00893	4.46926e-13	-0.287148	3.48191	-7.71112	5.74846e-14	20.9284	Not Significant
KLRG1	3.68243e-12	-0.286731	5.36678	-7.39522	5.19612e-13	18.7721	Not Significant
KRTCAP2	4.19198e-16	-0.286693	7.30436	-8.69926	3.73876e-17	28.1322	Not Significant
HOTAIRM1	2.42148e-17	-0.286509	4.19552	-9.07963	1.86394e-18	31.0818	Not Significant
BSG	0.000162732	-0.286357	8.6778	-4.03865	6.12757e-05	0.791771	Not Significant
EXOC6	7.67838e-26	-0.286349	5.09619	-11.4481	2.08665e-27	51.4096	Not Significant
VPS13C	2.31633e-15	-0.286283	5.62309	-8.46549	2.25276e-16	26.367	Not Significant
IGHG1	4.19555e-22	-0.286117	5.34109	-10.4518	1.78305e-23	42.4715	Not Significant
ITGAX	5.06492e-26	-0.285381	5.35185	-11.4949	1.34675e-27	51.8422	Not Significant
SBNO2	1.10683e-05	-0.285298	7.03966	-4.68693	3.48825e-06	3.51643	Not Significant
PHTF1	2.07167e-23	-0.285058	4.84082	-10.8058	7.59056e-25	45.5867	Not Significant
LIMD2	1.17355e-09	-0.284667	5.5379	-6.46507	2.20969e-10	12.8615	Not Significant
APLP1	4.92765e-11	-0.284611	5.54067	-6.98945	7.8926e-12	16.1118	Not Significant
EGFLAM	2.7087e-14	-0.284035	5.94942	-8.11931	3.00912e-15	23.8215	Not Significant
C1GALT1C1	5.80406e-15	-0.2835	6.51629	-8.33821	5.89849e-16	25.4214	Not Significant
ADGRF1	5.39169e-14	-0.283497	4.75834	-8.02052	6.21081e-15	23.1104	Not Significant
ABCB4///ABCB1	2.2164e-09	-0.283224	5.75777	-6.35472	4.3361e-10	12.2052	Not Significant
DPEP1	3.58991e-17	-0.283138	6.335	-9.02766	2.8232e-18	30.6733	Not Significant
ANKRD28	2.99546e-07	-0.283112	7.38251	-5.4466	7.70432e-08	7.18182	Not Significant
TSACC	1.08894e-08	-0.282985	5.13744	-6.07271	2.3252e-09	10.5725	Not Significant
TIE1	1.47968e-11	-0.282915	4.82675	-7.17961	2.23929e-12	17.343	Not Significant
CD33	8.70379e-14	-0.282906	6.16615	-7.95252	1.01869e-14	22.625	Not Significant
RHOF	7.63201e-22	-0.282824	5.7344	-10.3791	3.38108e-23	41.8402	Not Significant
RBP5	8.42601e-15	-0.282741	6.01052	-8.28588	8.73398e-16	25.0359	Not Significant
MLXIP	5.00831e-18	-0.282662	5.35865	-9.28315	3.60687e-19	32.6986	Not Significant
LOC100129034	1.57005e-21	-0.282603	5.76113	-10.2926	7.21024e-23	41.0931	Not Significant
SCCPDH	3.52283e-22	-0.282519	5.81873	-10.4729	1.47969e-23	42.6555	Not Significant
RAB4B	4.204e-05	-0.282472	6.20567	-4.37668	1.43841e-05	2.16531	Not Significant
FA2H	4.00974e-17	-0.28247	5.11144	-9.01307	3.17144e-18	30.5588	Not Significant
C3orf70	0.000128964	-0.282434	4.2395	-4.09872	4.77053e-05	1.02831	Not Significant
MANEA	6.02735e-08	-0.282402	5.32934	-5.75757	1.40898e-08	8.82499	Not Significant
COL12A1	2.34923e-08	-0.282344	7.84028	-5.93363	5.20051e-09	9.79115	Not Significant
CCDC71L	5.30228e-18	-0.282102	5.43326	-9.27553	3.8377e-19	32.6375	Not Significant
CNGB1	5.64602e-19	-0.282093	5.60796	-9.56246	3.63102e-20	34.9597	Not Significant
CC2D2B	5.58988e-09	-0.281725	6.56875	-6.19233	1.14927e-09	11.2572	Not Significant
SMOC2	7.06675e-17	-0.281687	5.46416	-8.93801	5.75493e-18	29.9726	Not Significant
ISY1-RAB43///RAB43	1.9639e-10	-0.281684	5.93007	-6.76464	3.37923e-11	14.692	Not Significant
AP2B1	1.42093e-13	-0.281152	7.49381	-7.88067	1.71236e-14	22.1156	Not Significant
TRHDE	3.65678e-11	-0.280868	3.93769	-7.03681	5.78184e-12	16.4158	Not Significant
C19orf54	1.73007e-14	-0.280854	6.58578	-8.18386	1.86737e-15	24.2898	Not Significant
SLC43A1	1.27126e-17	-0.280774	6.16962	-9.16363	9.49337e-19	31.7459	Not Significant
APP	3.47836e-20	-0.280592	8.56944	-9.9137	1.89258e-21	37.8709	Not Significant
TMEM230	2.25721e-08	-0.280192	9.34502	-5.94085	4.9897e-09	9.8313	Not Significant
LY6E	0.000105077	-0.279883	8.11094	-4.1511	3.82537e-05	1.2372	Not Significant
KCNMB1	1.43354e-22	-0.279747	4.89479	-10.5802	5.71761e-24	43.5938	Not Significant
ENPP4	1.87885e-10	-0.279692	4.40173	-6.7721	3.22187e-11	14.7385	Not Significant
AARS	1.35495e-09	-0.279349	9.04484	-6.44012	2.57568e-10	12.7122	Not Significant
RGL1	1.22521e-08	-0.27916	7.74016	-6.0516	2.62996e-09	10.4529	Not Significant
FUT8-AS1	5.39341e-16	-0.278676	4.96672	-8.66474	4.88565e-17	27.8692	Not Significant
GFPT2	1.52405e-07	-0.278532	6.16505	-5.58035	3.7463e-08	7.87856	Not Significant
PIK3CD	3.16934e-16	-0.278296	6.30316	-8.73695	2.78955e-17	28.4201	Not Significant
MSRB1	8.84929e-18	-0.278266	7.91336	-9.21	6.52859e-19	32.1144	Not Significant
C5orf56	1.13852e-22	-0.27826	6.35505	-10.6069	4.51014e-24	43.8279	Not Significant
MTHFD2	4.38479e-10	-0.278099	6.53126	-6.63143	7.85503e-11	13.8693	Not Significant
RNF208	2.29225e-08	-0.27809	6.06742	-5.93806	5.07025e-09	9.81576	Not Significant
TMEM39A	2.0936e-16	-0.278066	6.39001	-8.79327	1.79742e-17	28.8524	Not Significant
NNT-AS1	4.71723e-07	-0.278034	6.0614	-5.35631	1.24303e-07	6.7201	Not Significant
SCARA5	9.89491e-09	-0.277945	6.60464	-6.09006	2.10081e-09	10.671	Not Significant
FMO4	2.23989e-10	-0.277097	7.50446	-6.74299	3.87935e-11	14.5573	Not Significant
COL6A3	5.57003e-08	-0.277078	10.9292	-5.7725	1.29605e-08	8.90592	Not Significant
ERVH-6	3.24593e-13	-0.276913	5.8139	-7.75881	4.09745e-14	21.2602	Not Significant
GEM	0.000203563	-0.276766	8.45117	-3.98068	7.77867e-05	0.566657	Not Significant
SPON1	9.57639e-11	-0.276755	5.97972	-6.88212	1.58794e-11	15.429	Not Significant
FOXF2	9.48165e-07	-0.276562	6.72924	-5.21473	2.59635e-07	6.01009	Not Significant
LINC01512	9.4701e-07	-0.276494	6.01744	-5.215	2.59277e-07	6.01143	Not Significant
MTFP1	8.90352e-14	-0.276006	6.73916	-7.94918	1.04367e-14	22.6012	Not Significant
LOC101928894	2.93611e-11	-0.276005	4.92451	-7.07137	4.60219e-12	16.6388	Not Significant
CSF2RA	4.22916e-19	-0.275977	5.36975	-9.5995	2.66836e-20	35.2632	Not Significant
HIC1	2.17598e-14	-0.275819	4.77258	-8.15048	2.39085e-15	24.0473	Not Significant
RIPPLY2	3.59962e-14	-0.275668	4.69634	-8.07805	4.07609e-15	23.5237	Not Significant
NFIL3	1.75125e-05	-0.275203	7.57608	-4.58268	5.66676e-06	3.05286	Not Significant
COLCA2	6.44988e-07	-0.275177	5.41836	-5.29319	1.72983e-07	6.4014	Not Significant
NPC2	1.76413e-06	-0.27512	10.484	-5.08664	4.98336e-07	5.3826	Not Significant
G6PC3	4.36385e-16	-0.27499	7.57166	-8.6937	3.90385e-17	28.0897	Not Significant
DAPK1-IT1	1.62394e-06	-0.274919	5.57216	-5.10398	4.56612e-07	5.4667	Not Significant
BID	2.39814e-12	-0.274912	7.11938	-7.46048	3.31691e-13	19.2115	Not Significant
NFE2	1.37323e-10	-0.274668	4.08105	-6.82363	2.31584e-11	15.0607	Not Significant
LOC254896///TNFRSF10C	1.47311e-06	-0.274583	5.81403	-5.12417	4.12276e-07	5.56496	Not Significant
SRBD1	1.95139e-10	-0.274567	5.93932	-6.76576	3.35506e-11	14.699	Not Significant
FZD2	2.96775e-13	-0.274551	5.58673	-7.77235	3.72089e-14	21.3547	Not Significant
ABHD14B	6.66985e-05	-0.27449	7.68552	-4.26458	2.35154e-05	1.69837	Not Significant
TUSC3	9.55382e-16	-0.274327	6.00006	-8.58697	8.89979e-17	27.2796	Not Significant
SYT11	4.7922e-28	-0.274278	4.9714	-12.0107	1.00784e-29	56.6794	Not Significant
FGR	8.37958e-16	-0.273859	6.43962	-8.60509	7.74174e-17	27.4167	Not Significant
SRPRB	9.60819e-12	-0.27378	7.60021	-7.24713	1.42246e-12	17.7868	Not Significant
C10orf128	6.11204e-31	-0.273772	5.7926	-12.7409	8.0157e-33	63.7357	Not Significant
PLCL2	5.37229e-23	-0.273712	4.93119	-10.6938	2.07492e-24	44.5941	Not Significant
SCN1B	3.29263e-16	-0.273604	6.34359	-8.73171	2.90548e-17	28.3801	Not Significant
LOC101060604///SLC7A5P2///SLC7A5P1	9.77083e-20	-0.272879	5.44817	-9.78478	5.64523e-21	36.7937	Not Significant
CD247	3.15727e-18	-0.272862	6.02688	-9.34278	2.2183e-19	33.1772	Not Significant
SLC40A1	5.87847e-14	-0.272646	7.58044	-8.00819	6.79538e-15	23.0222	Not Significant
PVRIG	3.87276e-10	-0.272479	6.4938	-6.6519	6.90636e-11	13.9948	Not Significant
MYCT1	9.06859e-27	-0.272161	5.3332	-11.6857	2.23558e-28	53.6165	Not Significant
TMEM255B	1.27396e-09	-0.272036	5.54322	-6.45086	2.41139e-10	12.7764	Not Significant
CRACR2B	1.15438e-10	-0.272013	6.10723	-6.85163	1.93376e-11	15.2367	Not Significant
SEPN1	2.22974e-06	-0.271992	6.94624	-5.03736	6.38102e-07	5.14494	Not Significant
GPR42///FFAR3	5.01362e-17	-0.271969	5.42922	-8.98362	4.00836e-18	30.3284	Not Significant
MC4R	1.93646e-08	-0.271848	4.57052	-5.96886	4.24749e-09	9.98755	Not Significant
CTSZ	6.82067e-15	-0.271235	5.80825	-8.31584	6.97775e-16	25.2564	Not Significant
ACSL4	1.89395e-12	-0.271215	5.94437	-7.49574	2.59908e-13	19.4503	Not Significant
IGHM///IGHG1///IGHD	4.97033e-09	-0.271146	4.3479	-6.21312	1.01561e-09	11.3773	Not Significant
SEZ6L2	6.98125e-17	-0.271043	5.79284	-8.93972	5.67784e-18	29.9858	Not Significant
ARHGEF2	2.11328e-17	-0.270906	6.46119	-9.09802	1.6086e-18	31.2268	Not Significant
CARNS1	1.88604e-10	-0.270791	5.25354	-6.77146	3.23506e-11	14.7345	Not Significant
TPM1	1.55024e-19	-0.270604	6.22869	-9.72749	9.14536e-21	36.3183	Not Significant
HLA-B	4.87285e-05	-0.270543	12.0661	-4.3408	1.68548e-05	2.01461	Not Significant
COMMD3-BMI1///BMI1	2.34458e-07	-0.270496	8.88432	-5.49511	5.9415e-08	7.43278	Not Significant
ADPRH	9.38692e-28	-0.270415	5.25551	-11.936	2.06445e-29	55.9707	Not Significant
HENMT1	1.89206e-14	-0.270253	6.08995	-8.17098	2.05434e-15	24.1962	Not Significant
CCL2	0.00138409	-0.270226	8.2062	-3.44842	0.000606369	-1.35559	Not Significant
SCAMP5	3.56128e-16	-0.270048	6.20443	-8.72123	3.15227e-17	28.3	Not Significant
DNAJB11	3.22402e-06	-0.269998	9.24801	-4.9584	9.44147e-07	4.76862	Not Significant
TSHZ3	2.86047e-14	-0.269894	6.55281	-8.11131	3.19191e-15	23.7636	Not Significant
PAPPA	5.04443e-14	-0.269827	6.16692	-8.02996	5.79715e-15	23.178	Not Significant
HLA-G	4.58532e-08	-0.269827	10.2426	-5.80891	1.05633e-08	9.10408	Not Significant
COX7A1	2.69729e-08	-0.269649	7.32036	-5.90796	6.02329e-09	9.64868	Not Significant
RARA	5.19581e-11	-0.269646	6.0865	-6.98085	8.3502e-12	16.0567	Not Significant
C1orf115	2.20112e-25	-0.269597	5.72422	-11.3273	6.42809e-27	50.2982	Not Significant
TSPAN33	2.1612e-14	-0.269457	6.92067	-8.15168	2.36973e-15	24.056	Not Significant
SECTM1	1.09162e-09	-0.269288	7.50903	-6.4776	2.04558e-10	12.9366	Not Significant
SELK	1.39927e-07	-0.269117	10.1593	-5.59707	3.41981e-08	7.96674	Not Significant
B4GALT5	5.60927e-09	-0.269076	7.79546	-6.19171	1.1535e-09	11.2536	Not Significant
TNFAIP8L2	2.54799e-16	-0.268779	5.69163	-8.76673	2.21165e-17	28.6484	Not Significant
SLC25A20	7.6821e-16	-0.2687	7.15343	-8.61707	7.05926e-17	27.5074	Not Significant
TPK1	1.82133e-15	-0.268621	4.65003	-8.49847	1.75246e-16	26.6137	Not Significant
CFAP54	9.49623e-13	-0.268301	3.42348	-7.59873	1.2685e-13	20.1528	Not Significant
CATIP-AS1	4.59719e-13	-0.267849	4.9006	-7.70699	5.91922e-14	20.8997	Not Significant
ASB16-AS1	1.98903e-15	-0.267564	5.09331	-8.48618	1.92458e-16	26.5217	Not Significant
AKNA	4.53506e-19	-0.267532	5.4538	-9.5906	2.87363e-20	35.1902	Not Significant
DPAGT1	2.07903e-11	-0.267361	7.55519	-7.12646	3.19317e-12	16.9961	Not Significant
IDO1	0.000206367	-0.267097	6.33216	-3.97702	7.89605e-05	0.552536	Not Significant
KLHDC9	1.3019e-13	-0.26701	5.84855	-7.89359	1.56012e-14	22.2069	Not Significant
KNTC1	1.93611e-06	-0.266357	6.97333	-5.06707	5.49883e-07	5.28796	Not Significant
ATF5	3.34393e-07	-0.2663	6.16353	-5.42466	8.65934e-08	7.06898	Not Significant
CEP85L	6.57006e-16	-0.266163	5.1347	-8.63824	5.99593e-17	27.6678	Not Significant
PCOLCE	0.00018997	-0.266114	9.28489	-3.99849	7.23098e-05	0.635512	Not Significant
ZDHHC2	4.67674e-18	-0.266099	5.08563	-9.29227	3.34911e-19	32.7716	Not Significant
SLC39A14	1.61899e-20	-0.266058	5.89009	-10.0084	8.4273e-22	38.6686	Not Significant
MAP3K5	9.02001e-12	-0.266015	7.57499	-7.25694	1.33131e-12	17.8515	Not Significant
ALPK2	1.56839e-15	-0.265915	4.97276	-8.51908	1.49737e-16	26.7683	Not Significant
GIMAP1	3.80826e-17	-0.265839	5.39534	-9.01997	3.00178e-18	30.6129	Not Significant
IGLL5///IGLJ3///IGLV3-19	1.79313e-16	-0.265839	4.38371	-8.81414	1.52653e-17	29.013	Not Significant
LOC101928806	1.49665e-13	-0.265769	5.2127	-7.87294	1.81037e-14	22.061	Not Significant
LINGO1	2.27508e-09	-0.265591	5.59653	-6.35003	4.46117e-10	12.1775	Not Significant
U2AF1L4	2.91853e-08	-0.26558	6.30765	-5.89305	6.55802e-09	9.56619	Not Significant
TM9SF2	7.06921e-12	-0.265425	10.5992	-7.29509	1.02841e-12	18.1041	Not Significant
SYNGR3	4.29197e-08	-0.265338	4.53086	-5.82112	9.86096e-09	9.17076	Not Significant
ARHGEF17	6.35016e-21	-0.265297	6.93967	-10.123	3.14517e-22	39.6404	Not Significant
PPP1R14A	3.19336e-09	-0.265289	4.43766	-6.29125	6.36254e-10	11.8321	Not Significant
DDIT3	2.87368e-17	-0.265245	7.43542	-9.05713	2.23144e-18	30.9047	Not Significant
SEC31B	1.62528e-11	-0.265195	5.8804	-7.16523	2.4655e-12	17.2489	Not Significant
TMEM208	2.01424e-09	-0.264929	8.60092	-6.37161	3.91338e-10	12.305	Not Significant
AKAP12	9.62675e-16	-0.264747	4.97889	-8.58573	8.98508e-17	27.2703	Not Significant
NLRP11	1.26923e-12	-0.264733	4.26287	-7.55582	1.71202e-13	19.8591	Not Significant
VSIG4	8.14309e-11	-0.264623	6.4833	-6.90837	1.33951e-11	15.5952	Not Significant
CYBB	6.92831e-21	-0.264576	4.80231	-10.1123	3.45026e-22	39.5491	Not Significant
COPG1	0.000174959	-0.264546	7.33038	-4.01979	6.62414e-05	0.718215	Not Significant
PDIA6	9.20237e-10	-0.264545	9.94131	-6.50718	1.70411e-10	13.1145	Not Significant
IFITM3	6.197e-07	-0.264232	11.68	-5.30134	1.65782e-07	6.44239	Not Significant
NUAK1	1.24908e-07	-0.264229	7.06305	-5.61892	3.03473e-08	8.08229	Not Significant
MMP28	1.51885e-09	-0.264139	6.73555	-6.42043	2.90574e-10	12.5948	Not Significant
GFPT1	3.41813e-09	-0.264118	7.22973	-6.27937	6.83349e-10	11.7627	Not Significant
JUNB	1.94505e-05	-0.263991	9.54602	-4.55863	6.32982e-06	2.94726	Not Significant
LMAN1	1.08818e-06	-0.263952	8.06044	-5.18668	2.99838e-07	5.87146	Not Significant
GPR18	5.13101e-06	-0.263887	4.77431	-4.85799	1.54215e-06	4.29791	Not Significant
HLA-DRB1	6.0799e-06	-0.263819	11.4206	-4.82059	1.84734e-06	4.12485	Not Significant
PAX5	3.33339e-15	-0.26374	6.19182	-8.41462	3.31401e-16	25.9878	Not Significant
PRKCD	4.42646e-05	-0.263685	7.49857	-4.36438	1.51891e-05	2.11353	Not Significant
CCDC189	1.05083e-12	-0.263627	5.69022	-7.58378	1.40843e-13	20.0503	Not Significant
HSP90B1	2.5099e-05	-0.263615	8.17913	-4.49982	8.27885e-06	2.69127	Not Significant
ERGIC1	1.27731e-18	-0.263488	6.07933	-9.45988	8.48507e-20	34.1236	Not Significant
MIR6831///APBB3	2.49942e-15	-0.263428	6.67521	-8.45501	2.43956e-16	26.2887	Not Significant
LY75-CD302///CD302///LY75	5.45198e-06	-0.263373	7.72869	-4.84458	1.6455e-06	4.23574	Not Significant
PCDH12	9.12237e-17	-0.263252	6.78245	-8.90418	7.51941e-18	29.7095	Not Significant
NARR///RAB34	3.68778e-09	-0.263004	8.64824	-6.26586	7.4108e-10	11.6838	Not Significant
C1QTNF1	2.02072e-12	-0.262998	6.08252	-7.4861	2.7785e-13	19.3849	Not Significant
CD300A	7.53732e-21	-0.262882	5.04901	-10.1017	3.78072e-22	39.4589	Not Significant
RNF121	9.61924e-11	-0.262651	5.8323	-6.88132	1.5962e-11	15.424	Not Significant
ANGPT1	1.63767e-13	-0.26263	5.21021	-7.85975	1.99053e-14	21.968	Not Significant
GMPPA	1.02213e-07	-0.262572	7.11264	-5.65726	2.45848e-08	8.28603	Not Significant
CEACAM21	2.76632e-12	-0.262454	4.98312	-7.43891	3.84858e-13	19.066	Not Significant
LOC101928000	2.07789e-13	-0.26235	5.39742	-7.82493	2.55557e-14	21.723	Not Significant
DCN	2.17125e-19	-0.26221	8.48891	-9.68447	1.3122e-20	35.9625	Not Significant
HTRA1	1.88039e-06	-0.262175	9.31652	-5.07317	5.33294e-07	5.31741	Not Significant
TMEM47	9.74258e-06	-0.261949	6.85229	-4.7159	3.04321e-06	3.64696	Not Significant
ITGA1	6.34324e-16	-0.261573	4.38117	-8.64317	5.77178e-17	27.7053	Not Significant
HEPH	1.58865e-16	-0.261405	5.15252	-8.83053	1.34243e-17	29.1394	Not Significant
LOC101060835///HLA-DQB1	1.65749e-06	-0.260995	8.38952	-5.09955	4.6694e-07	5.44519	Not Significant
C7orf31	6.69442e-10	-0.260878	4.91125	-6.56098	1.22038e-10	13.4399	Not Significant
TGFBR2	5.48752e-08	-0.260778	7.58519	-5.77548	1.27463e-08	8.92207	Not Significant
RGS16	1.33972e-14	-0.260695	5.31949	-8.21965	1.43156e-15	24.5508	Not Significant
SLC1A3	2.76316e-10	-0.260678	6.54205	-6.70835	4.83418e-11	14.3427	Not Significant
BICD1	2.09628e-11	-0.260601	5.14799	-7.12513	3.22155e-12	16.9874	Not Significant
SULT1E1	1.18987e-10	-0.260424	4.04275	-6.84672	1.99589e-11	15.2058	Not Significant
HOXB7	1.31186e-19	-0.260302	4.77581	-9.74807	7.69178e-21	36.4889	Not Significant
PIP4K2A	1.16373e-14	-0.260106	6.7196	-8.24033	1.22724e-15	24.702	Not Significant
GPR19	9.62572e-11	-0.260097	4.54218	-6.88113	1.59814e-11	15.4228	Not Significant
SNX20	2.24189e-24	-0.260086	5.36241	-11.0637	7.29481e-26	47.8993	Not Significant
SLC16A2	2.0629e-12	-0.260055	6.8154	-7.48295	2.83981e-13	19.3636	Not Significant
GNA14	2.74099e-15	-0.260025	4.64946	-8.44182	2.69665e-16	26.1903	Not Significant
CXorf36	2.70909e-18	-0.260017	6.02389	-9.36237	1.88998e-19	33.3349	Not Significant
TIMP2	2.73679e-07	-0.259903	9.03949	-5.46472	6.99338e-08	7.27532	Not Significant
LOXL3	1.225e-17	-0.259851	6.03616	-9.16837	9.13688e-19	31.7835	Not Significant
BFSP2	1.43974e-13	-0.25983	4.54207	-7.87864	1.73763e-14	22.1013	Not Significant
GPR4	5.79586e-16	-0.259504	5.38832	-8.65524	5.25804e-17	27.7969	Not Significant
PRSS12	1.35204e-05	-0.259217	7.91204	-4.64198	4.30489e-06	3.31536	Not Significant
CFP	2.82336e-13	-0.259193	5.67589	-7.7797	3.53095e-14	21.4061	Not Significant
SHE	1.17246e-21	-0.259183	6.11384	-10.3274	5.32098e-23	41.3929	Not Significant
SLC1A4	1.77237e-09	-0.258895	7.68233	-6.39366	3.42189e-10	12.4357	Not Significant
FMNL3	6.68742e-31	-0.258384	5.12053	-12.7309	8.85049e-33	63.6377	Not Significant
POSTN	7.22796e-08	-0.258319	6.67434	-5.72321	1.70658e-08	8.63941	Not Significant
DMXL2	2.57491e-11	-0.258278	6.18478	-7.09233	4.00585e-12	16.7744	Not Significant
TMPPE///GLB1	6.42562e-16	-0.258273	8.37083	-8.64138	5.85253e-17	27.6916	Not Significant
TSPAN32	1.11609e-17	-0.258179	5.92121	-9.18022	8.30437e-19	31.8776	Not Significant
LHFP	2.83041e-08	-0.257728	7.20711	-5.89882	6.34608e-09	9.59805	Not Significant
STOM	2.18759e-20	-0.257656	7.70272	-9.97114	1.15941e-21	38.354	Not Significant
IFNA13///IFNA1	5.52509e-07	-0.257627	5.73748	-5.32441	1.46961e-07	6.5586	Not Significant
LIF	6.54916e-14	-0.257604	5.77973	-7.99278	7.60315e-15	22.912	Not Significant
KIF26A	1.1191e-08	-0.25735	5.46517	-6.06796	2.39062e-09	10.5455	Not Significant
LOC101928054	2.72391e-11	-0.257332	4.51346	-7.08332	4.25239e-12	16.7161	Not Significant
SERPINB4///SERPINB3	0.000489415	-0.257078	10.9182	-3.74505	0.000199061	-0.316624	Not Significant
COLEC12	8.73104e-08	-0.257031	6.24124	-5.68737	2.08193e-08	8.44694	Not Significant
CYGB	1.33902e-15	-0.256942	6.61617	-8.54095	1.26667e-16	26.9328	Not Significant
COL9A3	1.06705e-05	-0.256845	5.90013	-4.69511	3.35663e-06	3.5532	Not Significant
LTB	2.75729e-14	-0.256748	5.91585	-8.11673	3.06683e-15	23.8029	Not Significant
KLRC2///KLRC1	2.51236e-06	-0.256274	4.48797	-5.01153	7.25775e-07	5.02123	Not Significant
LHFPL2	3.65678e-11	-0.256115	7.56769	-7.03678	5.78288e-12	16.4156	Not Significant
GRINA	0.000267454	-0.256109	6.94103	-3.909	0.000104057	0.292556	Not Significant
CIB1	2.59596e-05	-0.256031	8.96336	-4.49193	8.58028e-06	2.65718	Not Significant
GRASP	3.46872e-13	-0.256016	7.35751	-7.74903	4.39276e-14	21.192	Not Significant
GJC1	6.9934e-24	-0.255951	5.17122	-10.9321	2.42054e-25	46.715	Not Significant
ADAM10	2.15375e-06	-0.255948	7.52214	-5.0448	6.14801e-07	5.18069	Not Significant
BFAR	4.87705e-10	-0.255783	7.67137	-6.61379	8.77426e-11	13.7614	Not Significant
LOC102724364///SEC22B	2.03579e-09	-0.255679	7.76481	-6.36967	3.95982e-10	12.2935	Not Significant
EVL	4.19296e-08	-0.255627	7.40512	-5.8256	9.61459e-09	9.19528	Not Significant
CCRL2	2.62548e-13	-0.255526	5.29125	-7.79074	3.26336e-14	21.4833	Not Significant
ZNF791	5.5442e-08	-0.255523	8.14137	-5.77347	1.28904e-08	8.91117	Not Significant
RGCC	4.91212e-17	-0.255417	5.30571	-8.98634	3.92279e-18	30.3496	Not Significant
FAR2	1.90848e-16	-0.255389	4.58612	-8.80544	1.63419e-17	28.946	Not Significant
MRC2	1.1254e-09	-0.25533	8.39439	-6.47234	2.11295e-10	12.9051	Not Significant
DLL4	1.55312e-13	-0.255329	6.69973	-7.86743	1.88357e-14	22.0222	Not Significant
ZNF689	2.10643e-10	-0.255124	6.13092	-6.75308	3.63776e-11	14.62	Not Significant
RSPO4	3.92521e-12	-0.254927	4.99965	-7.38539	5.55817e-13	18.7062	Not Significant
DCC	1.28629e-15	-0.254778	3.87724	-8.54651	1.21388e-16	26.9746	Not Significant
C11orf96	4.33239e-07	-0.254691	5.99194	-5.37335	1.13635e-07	6.80668	Not Significant
LY6G5C	8.66185e-14	-0.254565	4.56046	-7.95329	1.013e-14	22.6305	Not Significant
DUSP1	7.75792e-06	-0.254527	8.58736	-4.76671	2.39129e-06	3.87767	Not Significant
CPQ	3.25982e-09	-0.254511	6.79057	-6.28764	6.50231e-10	11.811	Not Significant
ANGPTL6	2.25154e-09	-0.253934	5.20658	-6.35179	4.41399e-10	12.1879	Not Significant
SAT1	3.28659e-17	-0.253862	11.486	-9.03945	2.56985e-18	30.7658	Not Significant
SHC2	2.52592e-11	-0.253691	6.24299	-7.09544	3.92395e-12	16.7946	Not Significant
MIR5193///UBA7	6.83115e-10	-0.253425	7.58703	-6.55742	1.24777e-10	13.4182	Not Significant
IL27RA	8.93436e-13	-0.253395	5.0493	-7.60792	1.18942e-13	20.2159	Not Significant
ANTXR2	8.53776e-17	-0.253356	5.58336	-8.91277	7.02598e-18	29.7762	Not Significant
TCTN3	1.02519e-21	-0.253245	7.9119	-10.3437	4.61104e-23	41.5341	Not Significant
UAP1	1.73142e-05	-0.252563	9.12987	-4.58527	5.59947e-06	3.06427	Not Significant
PDE7B	2.11187e-23	-0.252554	5.65241	-10.8034	7.75688e-25	45.5653	Not Significant
ATF7IP2	5.32835e-18	-0.252396	5.94088	-9.27485	3.85897e-19	32.632	Not Significant
IL15RA	1.39246e-12	-0.252344	7.28703	-7.54194	1.88578e-13	19.7645	Not Significant
COL8A2	2.7957e-08	-0.252283	6.75143	-5.90116	6.26195e-09	9.611	Not Significant
LGI4	2.92239e-16	-0.252273	6.09262	-8.74842	2.55112e-17	28.508	Not Significant
DPH7	7.38204e-15	-0.252256	7.31736	-8.3045	7.59689e-16	25.1729	Not Significant
RGL3///EPOR	1.34328e-18	-0.252062	5.60345	-9.45369	8.9294e-20	34.0733	Not Significant
FGD5	1.24072e-16	-0.251725	6.2825	-8.86343	1.03668e-17	29.3936	Not Significant
GAB3	4.22268e-31	-0.251392	4.79798	-12.7823	5.30951e-33	64.143	Not Significant
SLC7A5	3.70947e-05	-0.251301	8.82767	-4.40688	1.25766e-05	2.29305	Not Significant
RHBDD1	6.99629e-19	-0.25129	6.43421	-9.53561	4.53723e-20	34.7402	Not Significant
LEPROT///LEPR	6.23331e-09	-0.251221	5.65925	-6.17286	1.28998e-09	11.1449	Not Significant
ANKRD44	1.80068e-17	-0.251148	5.12818	-9.11878	1.36173e-18	31.3908	Not Significant
STARD8	2.03807e-16	-0.251114	6.16529	-8.79691	1.747e-17	28.8803	Not Significant
FLT3	2.42944e-14	-0.251097	5.40205	-8.13456	2.68904e-15	23.9319	Not Significant
FADS3	6.21824e-11	-0.250962	6.63864	-6.95192	1.00886e-11	15.872	Not Significant
RGS19	1.55575e-11	-0.25096	7.67652	-7.17194	2.35721e-12	17.2928	Not Significant
SAMHD1	6.45945e-11	-0.250893	6.86413	-6.9457	1.05062e-11	15.8324	Not Significant
ID1	0.0110046	-0.250862	10.9699	-2.77084	0.00577732	-3.41894	Not Significant
SLC50A1	2.19231e-12	-0.250817	7.44993	-7.47375	3.0263e-13	19.3013	Not Significant
LOC100505501	3.91551e-09	-0.250736	4.52781	-6.25534	7.89313e-10	11.6225	Not Significant
DERL1	6.03238e-13	-0.250617	8.21449	-7.66701	7.85142e-14	20.6228	Not Significant
SSUH2	7.35401e-13	-0.250426	5.09299	-7.63755	9.66106e-14	20.4196	Not Significant
C3orf18	1.88453e-16	-0.250353	6.68296	-8.80712	1.61284e-17	28.9589	Not Significant
GAS2L2	9.94404e-15	-0.250176	6.10155	-8.2625	1.04016e-15	24.8644	Not Significant
ADAMTS5	1.89634e-07	-0.25003	5.03392	-5.53714	4.73636e-08	7.65185	Not Significant
OSTC	4.10656e-08	-0.249866	10.0287	-5.82968	9.3961e-09	9.21756	Not Significant
CHRDL2	3.63239e-10	-0.249848	5.03604	-6.66271	6.45151e-11	14.0612	Not Significant
CHRDL1	0.0128814	-0.249781	5.70976	-2.71361	0.00686074	-3.57324	Not Significant
OSM	5.02733e-09	-0.249476	5.35566	-6.21106	1.02817e-09	11.3654	Not Significant
FAM65C	4.87948e-16	-0.249247	5.43153	-8.67819	4.40251e-17	27.9715	Not Significant
ARHGAP4	5.7979e-10	-0.249218	5.91614	-6.58507	1.05015e-10	13.5863	Not Significant
SLC45A4	1.20889e-18	-0.249122	5.98754	-9.46689	8.00876e-20	34.1805	Not Significant
LINC01569	7.54428e-11	-0.249111	6.01432	-6.92054	1.23765e-11	15.6724	Not Significant
ABI3	1.77385e-17	-0.249059	6.84151	-9.12073	1.34064e-18	31.4062	Not Significant
MGC40069///TRAC///TRAJ17///TRAV20///TRDV2///YME1L1	4.97887e-18	-0.248534	4.22535	-9.28396	3.58342e-19	32.705	Not Significant
TNFSF10	3.17788e-06	-0.248208	10.059	-4.96164	9.29202e-07	4.78394	Not Significant
TEX40	1.15703e-10	-0.248175	5.54733	-6.85123	1.93872e-11	15.2342	Not Significant
LINC00528	1.52468e-16	-0.247207	4.09271	-8.83597	1.28632e-17	29.1814	Not Significant
GUCY1A2	5.02252e-18	-0.247196	4.38404	-9.28273	3.61936e-19	32.6951	Not Significant
LRRN1	1.45291e-07	-0.247149	3.25841	-5.58984	3.55748e-08	7.92857	Not Significant
PCDH18	1.31565e-11	-0.246931	7.23363	-7.19776	1.98276e-12	17.462	Not Significant
CD163L1	7.98378e-12	-0.246774	6.7424	-7.27626	1.1683e-12	17.9793	Not Significant
STC2	2.34659e-17	-0.246719	5.37235	-9.08385	1.80206e-18	31.1151	Not Significant
HSPA12B	2.32028e-11	-0.246711	5.44811	-7.10898	3.58671e-12	16.8825	Not Significant
MSI2	1.60962e-21	-0.24621	5.77804	-10.2896	7.39924e-23	41.0676	Not Significant
FLOT1	1.49968e-16	-0.246168	7.38413	-8.83828	1.26319e-17	29.1992	Not Significant
PCAT7	2.74793e-13	-0.246133	4.69506	-7.78385	3.42795e-14	21.4351	Not Significant
SLC6A16	1.64693e-13	-0.245958	4.87072	-7.85881	2.00401e-14	21.9614	Not Significant
TSPAN12	5.28245e-19	-0.245897	4.97282	-9.57107	3.38054e-20	35.0301	Not Significant
SRPX	7.87014e-06	-0.245885	7.90156	-4.76346	2.42854e-06	3.86288	Not Significant
CALR	0.000367205	-0.245883	8.51976	-3.82415	0.000145995	-0.0257983	Not Significant
MGAM	2.17706e-11	-0.245805	3.7063	-7.11896	3.35649e-12	16.9473	Not Significant
KCNS1	2.71053e-05	-0.245734	6.19383	-4.48164	8.98948e-06	2.61279	Not Significant
PIK3R6	2.56157e-18	-0.245515	4.7003	-9.36969	1.78014e-19	33.3939	Not Significant
PPM1G	1.06146e-07	-0.245504	7.90051	-5.65006	2.55785e-08	8.24769	Not Significant
LOC101930489///LINC00152	2.42354e-15	-0.245492	4.88713	-8.45924	2.36249e-16	26.3203	Not Significant
KCNMB3	1.45487e-09	-0.245474	5.63933	-6.42785	2.77677e-10	12.639	Not Significant
SDF4	9.2858e-07	-0.245254	8.51942	-5.21892	2.54105e-07	6.03083	Not Significant
ST3GAL4-AS1	1.2806e-25	-0.245152	4.7577	-11.3896	3.60132e-27	50.8705	Not Significant
THSD7A	3.76333e-09	-0.244631	5.35836	-6.26233	7.56941e-10	11.6632	Not Significant
BARX1	1.10615e-08	-0.24454	4.9861	-6.06999	2.36245e-09	10.557	Not Significant
FOLR2	2.43692e-12	-0.244508	6.45236	-7.45792	3.37603e-13	19.1942	Not Significant
FZD4	3.46917e-28	-0.244394	5.73673	-12.0467	7.12939e-30	57.0216	Not Significant
NINL	1.31857e-10	-0.243996	6.22228	-6.83007	2.22187e-11	15.1011	Not Significant
SGIP1	1.27434e-07	-0.243928	4.45542	-5.61499	3.10072e-08	8.06148	Not Significant
NUDT4P1///NUDT4P2///NUDT4	1.51027e-10	-0.243755	6.97909	-6.80836	2.55445e-11	14.965	Not Significant
COX6B2	5.06063e-08	-0.243716	6.13158	-5.79047	1.17182e-08	9.00354	Not Significant
IRS1	1.01571e-10	-0.243462	6.25291	-6.87249	1.69004e-11	15.3682	Not Significant
RND1	2.62922e-05	-0.243441	6.56846	-4.48885	8.70087e-06	2.64388	Not Significant
LOC101060373///NOMO3///NOMO2///NOMO1	8.80118e-09	-0.243199	9.59696	-6.11093	1.85868e-09	10.79	Not Significant
HLA-DPA1	0.000175047	-0.243178	9.19348	-4.01958	6.62982e-05	0.717406	Not Significant
LINC00877	6.76674e-09	-0.243136	4.76664	-6.15803	1.4083e-09	11.0596	Not Significant
SLC17A5	1.62352e-14	-0.243093	7.17383	-8.19288	1.74651e-15	24.3555	Not Significant
FCGR2C///FCGR2A	1.4652e-10	-0.242999	4.53567	-6.81324	2.47557e-11	14.9956	Not Significant
SLX1B-SULT1A4///SLX1A-SULT1A3///SULT1A4///SULT1A3	4.60542e-06	-0.242872	7.8228	-4.88162	1.37505e-06	4.40788	Not Significant
LOC100507006	8.28786e-15	-0.242644	4.95594	-8.28832	8.57584e-16	25.0539	Not Significant
CYTL1	4.4146e-09	-0.24262	4.73858	-6.23419	8.95693e-10	11.4995	Not Significant
DPM3	1.03364e-08	-0.242109	7.54444	-6.08227	2.19874e-09	10.6268	Not Significant
LAMA4	1.2438e-24	-0.242049	5.67153	-11.1309	3.94064e-26	48.5074	Not Significant
EPX	8.33834e-09	-0.242033	5.00029	-6.12078	1.75418e-09	10.8462	Not Significant
WDR45	2.91614e-07	-0.242029	7.98793	-5.45192	7.48847e-08	7.20926	Not Significant
GNG11	2.79299e-08	-0.242007	6.01004	-5.90136	6.25462e-09	9.61213	Not Significant
SHROOM4	1.5414e-22	-0.241852	5.28298	-10.5717	6.16866e-24	43.5188	Not Significant
MSC-AS1	2.60616e-07	-0.241825	4.18669	-5.47454	6.63492e-08	7.32614	Not Significant
GLUL	3.36824e-05	-0.241601	10.119	-4.42999	1.13423e-05	2.39136	Not Significant
HEY1	6.42471e-13	-0.241577	6.69599	-7.65767	8.38521e-14	20.5584	Not Significant
CTSO	6.78695e-07	-0.241422	7.3199	-5.28295	1.82451e-07	6.35003	Not Significant
TSNAX-DISC1///DISC1	4.0082e-24	-0.241305	4.78769	-10.9972	1.33854e-25	47.2999	Not Significant
TMEM243	4.88041e-06	-0.241219	7.38989	-4.86891	1.46265e-06	4.34866	Not Significant
SOX13	1.27337e-14	-0.241183	5.99348	-8.22739	1.35147e-15	24.6073	Not Significant
TUBB1	3.5616e-16	-0.241022	4.69918	-8.72109	3.15566e-17	28.2989	Not Significant
BST1	5.7001e-14	-0.240918	4.54496	-8.01258	6.58148e-15	23.0535	Not Significant
BET1L	6.81844e-09	-0.240819	6.53436	-6.15666	1.41968e-09	11.0518	Not Significant
ZNF764	1.19644e-12	-0.240802	5.50702	-7.56453	1.61114e-13	19.9186	Not Significant
SPOCK2	3.37992e-15	-0.240594	7.08571	-8.41261	3.36484e-16	25.9728	Not Significant
PATL2	4.53429e-14	-0.240535	5.06101	-8.04529	5.18228e-15	23.2881	Not Significant
GCKR	1.25553e-16	-0.240486	5.68624	-8.86178	1.05019e-17	29.3809	Not Significant
RAB20	2.05008e-22	-0.240392	5.31319	-10.5375	8.35222e-24	43.2198	Not Significant
TRAT1	7.53545e-07	-0.240388	4.06943	-5.26167	2.03762e-07	6.24356	Not Significant
MUC20	3.32056e-05	-0.240273	6.0872	-4.43341	1.11698e-05	2.40596	Not Significant
RELT	9.42406e-13	-0.240163	6.66073	-7.59987	1.25844e-13	20.1606	Not Significant
RASGRP2	1.68401e-18	-0.240104	5.35617	-9.42385	1.14144e-19	33.8315	Not Significant
KLK6	0.00296134	-0.240021	9.30266	-3.21487	0.00138038	-2.11577	Not Significant
CD72	1.93812e-10	-0.239981	5.05764	-6.76692	3.33032e-11	14.7062	Not Significant
KBTBD8	1.76241e-05	-0.239739	4.77871	-4.58109	5.70845e-06	3.04587	Not Significant
HYI	4.26386e-10	-0.239647	6.83135	-6.63612	7.62687e-11	13.898	Not Significant
SEPT4	4.06876e-20	-0.239326	5.45181	-9.89405	2.23709e-21	37.7061	Not Significant
CHID1	5.55633e-07	-0.239257	7.55714	-5.3232	1.47892e-07	6.55251	Not Significant
LRRC70///IPO11	9.59791e-06	-0.23923	5.0448	-4.71943	2.99283e-06	3.66293	Not Significant
MILR1	1.2501e-13	-0.239164	5.36591	-7.89969	1.49297e-14	22.2501	Not Significant
DARS2	2.53583e-13	-0.239146	6.17507	-7.79586	3.14622e-14	21.5191	Not Significant
ARMCX2	5.93646e-06	-0.238996	6.99742	-4.82586	1.80108e-06	4.14915	Not Significant
TNFRSF11B	1.82913e-05	-0.23896	4.60925	-4.57257	5.93691e-06	3.00841	Not Significant
TRPA1	5.88764e-16	-0.238721	4.89438	-8.65301	5.34927e-17	27.78	Not Significant
RPS16P5	1.26768e-08	-0.23871	7.1672	-6.04553	2.72471e-09	10.4185	Not Significant
TPSAB1	0.000480006	-0.238688	8.07235	-3.75047	0.00019491	-0.296874	Not Significant
CDH3	2.3376e-05	-0.238613	9.45998	-4.51606	7.68944e-06	2.76167	Not Significant
KLRC4-KLRK1///KLRK1	4.32308e-08	-0.238453	6.01965	-5.81974	9.93827e-09	9.16319	Not Significant
ABCD1	5.72777e-09	-0.238365	5.77376	-6.18797	1.17942e-09	11.232	Not Significant
CKAP2	6.13397e-09	-0.238318	5.72384	-6.17579	1.26776e-09	11.1618	Not Significant
NFAM1	2.18579e-18	-0.238287	6.31122	-9.39048	1.50126e-19	33.5617	Not Significant
RENBP	2.27666e-07	-0.238235	5.86807	-5.50114	5.75194e-08	7.46411	Not Significant
VAMP1	9.90898e-14	-0.238112	5.79787	-7.9335	1.16926e-14	22.4898	Not Significant
COL1A1	1.54621e-05	-0.238097	10.0671	-4.61105	4.97053e-06	3.17802	Not Significant
ALDH1A1	0.0193917	-0.238012	6.6478	-2.55905	0.0107581	-3.97428	Not Significant
TRPM2	1.08872e-12	-0.237686	6.25161	-7.57852	1.46114e-13	20.0143	Not Significant
CNN1	2.43468e-10	-0.237652	4.68984	-6.72931	4.23208e-11	14.4724	Not Significant
MEF2D	1.77426e-10	-0.237522	6.52213	-6.78176	3.02893e-11	14.7988	Not Significant
GMDS	6.85771e-11	-0.237474	5.78559	-6.93597	1.11941e-11	15.7704	Not Significant
LOC102725207///LOC100996760///ANXA8L1///ANXA8	3.80392e-09	-0.236912	5.66451	-6.26046	7.65446e-10	11.6523	Not Significant
PPIB	0.00441425	-0.236814	10.305	-3.08604	0.00212884	-2.51312	Not Significant
CCR5	1.85669e-06	-0.236641	7.41662	-5.07591	5.25988e-07	5.33068	Not Significant
LOC652276	1.02533e-13	-0.236565	5.88271	-7.92853	1.21206e-14	22.4545	Not Significant
TGFB1I1	0.00076756	-0.236405	7.20409	-3.6189	0.000322708	-0.768466	Not Significant
CCDC88B	1.38011e-10	-0.236378	7.42331	-6.82272	2.32929e-11	15.0551	Not Significant
LOC100130872	9.75146e-10	-0.236264	6.05879	-6.4971	1.8137e-10	13.0538	Not Significant
GZMH	1.38228e-05	-0.236199	5.53099	-4.63687	4.40868e-06	3.2926	Not Significant
HTRA3	4.02186e-16	-0.236181	5.95243	-8.7048	3.58159e-17	28.1744	Not Significant
SLC29A1	5.14051e-10	-0.235947	6.15277	-6.60508	9.26678e-11	13.7082	Not Significant
COX6A2	1.10908e-11	-0.235854	4.84181	-7.22457	1.65594e-12	17.6381	Not Significant
ZEB2	8.19911e-15	-0.23583	4.95148	-8.28993	8.47292e-16	25.0657	Not Significant
CPNE8	4.72752e-09	-0.235829	5.88062	-6.22212	9.6259e-10	11.4295	Not Significant
LOC374443	2.31077e-20	-0.235804	4.17887	-9.96453	1.22677e-21	38.2983	Not Significant
NSUN5P1	2.74127e-08	-0.23579	7.68866	-5.90506	6.12396e-09	9.63261	Not Significant
PILRA	6.30839e-11	-0.235262	5.20393	-6.94958	1.02434e-11	15.8571	Not Significant
NCK1-AS1	3.87002e-09	-0.23526	5.72572	-6.25736	7.79794e-10	11.6343	Not Significant
FUOM	5.4581e-08	-0.235056	6.46779	-5.77657	1.26681e-08	8.92803	Not Significant
NUDT4P1///NUDT4	3.22607e-06	-0.235051	6.43539	-4.95824	9.44892e-07	4.76786	Not Significant
IKBIP	8.14273e-10	-0.234845	5.0444	-6.52808	1.49724e-10	13.2406	Not Significant
LINC00520	0.00791136	-0.234776	8.67408	-2.88775	0.00403038	-3.09402	Not Significant
DUSP10	3.30604e-06	-0.234607	6.21509	-4.95302	9.69509e-07	4.74317	Not Significant
THEG	2.24749e-08	-0.234582	5.5672	-5.94164	4.96719e-09	9.83568	Not Significant
STRADB	5.47521e-11	-0.234579	7.08071	-6.97263	8.81157e-12	16.0042	Not Significant
FAM49A	2.00813e-09	-0.234522	5.61088	-6.37223	3.89879e-10	12.3087	Not Significant
RAB31	7.98573e-08	-0.234502	9.99909	-5.70416	1.89701e-08	8.53698	Not Significant
SIX1	7.50595e-14	-0.234486	5.48856	-7.9735	8.74776e-15	22.7744	Not Significant
GNS	4.32758e-11	-0.234412	7.51815	-7.01006	6.89441e-12	16.2439	Not Significant
XCL1	5.70176e-13	-0.234362	4.97695	-7.67554	7.39284e-14	20.6818	Not Significant
IRF7	0.000285356	-0.234355	8.19707	-3.89148	0.000111653	0.226264	Not Significant
SLC12A7	1.33441e-14	-0.234311	8.3331	-8.2203	1.42468e-15	24.5555	Not Significant
IGSF6	1.56112e-12	-0.234285	4.12002	-7.52469	2.12615e-13	19.647	Not Significant
SH3RF3	9.78423e-10	-0.234282	6.52519	-6.49648	1.82068e-10	13.0501	Not Significant
RBM38	1.66458e-09	-0.234147	6.08131	-6.40455	3.20188e-10	12.5004	Not Significant
OS9	2.85011e-11	-0.233996	9.50963	-7.07604	4.46225e-12	16.669	Not Significant
MAMDC4	3.07868e-14	-0.233871	5.97398	-8.10072	3.45066e-15	23.6871	Not Significant
WNT10B	8.76371e-08	-0.233787	6.1975	-5.68659	2.09091e-08	8.44277	Not Significant
RPS10P7	1.22195e-15	-0.233775	4.82673	-8.55352	1.15041e-16	27.0274	Not Significant
MYOZ1	2.2485e-14	-0.233542	5.86365	-8.14565	2.47762e-15	24.0123	Not Significant
IL18RAP	1.0082e-08	-0.233415	4.96212	-6.08668	2.1428e-09	10.6518	Not Significant
CLIP3	1.85705e-14	-0.233238	5.67453	-8.17368	2.01364e-15	24.2158	Not Significant
MIR6791///GPR108	2.9947e-08	-0.233146	8.30997	-5.88799	6.75007e-09	9.5382	Not Significant
CRYBB3	2.63456e-11	-0.233073	5.87228	-7.0887	4.1034e-12	16.7509	Not Significant
DHTKD1	4.32686e-07	-0.233025	6.97255	-5.37362	1.13471e-07	6.80807	Not Significant
LOC441178	0.00312865	-0.232881	7.70124	-3.19766	0.00146386	-2.16976	Not Significant
NAA40	2.19183e-13	-0.232538	6.38101	-7.81706	2.70361e-14	21.6678	Not Significant
FMO3	0.000250794	-0.232413	6.23101	-3.926	9.71574e-05	0.357142	Not Significant
LUM	3.47129e-05	-0.232385	9.20463	-4.42293	1.17065e-05	2.36128	Not Significant
EFHD1	1.64493e-09	-0.232105	6.23183	-6.40673	3.15954e-10	12.5133	Not Significant
FBLN1	4.41754e-16	-0.23209	7.3145	-8.69186	3.95984e-17	28.0757	Not Significant
OGT	4.57735e-09	-0.232023	7.38639	-6.22792	9.29866e-10	11.4631	Not Significant
DUSP4	3.787e-05	-0.231964	5.56772	-4.40191	1.28583e-05	2.27197	Not Significant
KDELR2	2.33851e-12	-0.231859	9.60814	-7.46427	3.23127e-13	19.2371	Not Significant
ZNF687	6.96925e-08	-0.231364	6.40985	-5.73013	1.64204e-08	8.67674	Not Significant
CCDC50	7.18546e-10	-0.231361	6.72314	-6.54901	1.31475e-10	13.3673	Not Significant
RARRES3	4.49743e-05	-0.231239	7.00894	-4.36031	1.5465e-05	2.09641	Not Significant
ATRAID	2.32909e-11	-0.231191	9.80706	-7.10832	3.60243e-12	16.8782	Not Significant
HLA-DPB1	1.77431e-07	-0.231108	7.63658	-5.55043	4.4076e-08	7.72139	Not Significant
NPL	1.88851e-10	-0.231089	6.42272	-6.77122	3.24015e-11	14.733	Not Significant
SMTNL2	1.92554e-13	-0.231083	5.32761	-7.83612	2.35865e-14	21.8016	Not Significant
LINC00668	3.42773e-06	-0.231057	5.34842	-4.94502	1.00844e-06	4.70538	Not Significant
IL5RA	1.67994e-19	-0.230902	4.49737	-9.71684	1.00014e-20	36.2301	Not Significant
FBXO6	7.0853e-06	-0.230795	6.87833	-4.78691	2.17135e-06	3.97006	Not Significant
LOC101927933///LRRC8C	3.99897e-17	-0.230665	5.7576	-9.01347	3.16111e-18	30.562	Not Significant
TSPYL5	3.37356e-05	-0.230572	5.72097	-4.42961	1.13618e-05	2.38973	Not Significant
CARD8-AS1	1.6483e-07	-0.230557	5.23409	-5.56471	4.07897e-08	7.7963	Not Significant
CR1L///CR1	3.0243e-09	-0.230537	4.1552	-6.30059	6.01479e-10	11.8868	Not Significant
SOAT1	8.41549e-10	-0.230537	5.56991	-6.52245	1.55043e-10	13.2066	Not Significant
SLC22A14	4.1013e-06	-0.230516	5.71323	-4.90639	1.21862e-06	4.52372	Not Significant
PORCN	2.31366e-07	-0.2305	7.23758	-5.49791	5.85271e-08	7.44733	Not Significant
RHPN2	2.09278e-12	-0.23029	4.18484	-7.48076	2.88324e-13	19.3487	Not Significant
LEF1	1.05474e-30	-0.230157	5.46154	-12.6818	1.43946e-32	63.1567	Not Significant
PTPN22	5.81991e-20	-0.23007	3.80574	-9.85007	3.24975e-21	37.338	Not Significant
NAT9	9.2746e-12	-0.230032	6.95079	-7.25263	1.37056e-12	17.8231	Not Significant
HOXB3	2.58166e-16	-0.230022	4.99415	-8.76491	2.2432e-17	28.6345	Not Significant
RGS3	4.24329e-22	-0.230019	5.75363	-10.4503	1.80716e-23	42.4582	Not Significant
SUSD3	5.60252e-14	-0.229882	5.44723	-8.015	6.4663e-15	23.0709	Not Significant
ZNF667-AS1	1.06055e-05	-0.229824	5.43866	-4.69659	3.33331e-06	3.55987	Not Significant
FAHD2CP	2.76539e-10	-0.22977	4.93631	-6.70819	4.83934e-11	14.3416	Not Significant
CCM2L	6.13327e-21	-0.229696	6.18799	-10.1273	3.02946e-22	39.6774	Not Significant
ZFP36	0.000662085	-0.229499	10.5945	-3.66074	0.000275349	-0.620229	Not Significant
PRKD2	4.22013e-06	-0.229447	7.55033	-4.90042	1.25468e-06	4.49574	Not Significant
KCNE3	2.29128e-22	-0.229438	4.87453	-10.5242	9.39682e-24	43.1035	Not Significant
DLC1	3.17263e-16	-0.229437	5.13093	-8.7367	2.79495e-17	28.4182	Not Significant
CLEC4A	3.5078e-08	-0.229341	5.62369	-5.85916	7.9518e-09	9.37934	Not Significant
IQGAP2	6.34532e-12	-0.229305	5.0957	-7.31178	9.1824e-13	18.2149	Not Significant
ATM	5.10761e-16	-0.229278	5.83585	-8.67216	4.61294e-17	27.9256	Not Significant
TMC8	4.83395e-11	-0.22916	5.52839	-6.99256	7.7338e-12	16.1316	Not Significant
AGT	1.65618e-09	-0.229008	5.47939	-6.40546	3.18414e-10	12.5058	Not Significant
MRAS	9.4928e-21	-0.228984	5.88275	-10.0729	4.84287e-22	39.2148	Not Significant
ADAMTS2	3.46448e-10	-0.228946	6.83163	-6.67051	6.14175e-11	14.1092	Not Significant
OSBPL7	1.70809e-19	-0.228902	5.43687	-9.71469	1.01843e-20	36.2122	Not Significant
TRIB3	1.61221e-13	-0.228821	5.72592	-7.86203	1.95814e-14	21.9841	Not Significant
PRPS1	3.30131e-07	-0.228787	7.00382	-5.4272	8.54304e-08	7.08204	Not Significant
HPX	3.88702e-07	-0.22867	6.54024	-5.39498	1.01358e-07	6.91701	Not Significant
STRA6	1.71393e-23	-0.22851	4.96326	-10.8286	6.17939e-25	45.7897	Not Significant
ZNF469	1.35888e-08	-0.228346	6.73498	-6.03298	2.93101e-09	10.3476	Not Significant
CXCL17	0.000473709	-0.228024	9.0906	-3.75415	0.000192139	-0.283457	Not Significant
ARHGAP6	3.21315e-13	-0.227806	4.57011	-7.76034	4.05318e-14	21.2708	Not Significant
CCL21	0.000859107	-0.227598	7.14839	-3.58706	0.000363753	-0.880166	Not Significant
GXYLT2	0.000113807	-0.227535	5.79138	-4.13086	4.16731e-05	1.15617	Not Significant
CTSW	1.34584e-07	-0.22741	6.53701	-5.60454	3.28317e-08	8.00618	Not Significant
ATG4C	1.63783e-06	-0.227278	5.17735	-5.10204	4.61108e-07	5.45727	Not Significant
MMRN2	7.99564e-09	-0.227274	6.0229	-6.12824	1.67884e-09	10.8889	Not Significant
TAPBP	2.26564e-07	-0.227214	7.25895	-5.50211	5.72204e-08	7.46914	Not Significant
RAB27A	4.89693e-09	-0.227127	7.31091	-6.21584	9.99291e-10	11.3931	Not Significant
CTSB	5.69866e-11	-0.227087	10.1721	-6.96609	9.19685e-12	15.9624	Not Significant
KIR2DL5A	4.86142e-05	-0.227059	5.70191	-4.34142	1.68087e-05	2.01722	Not Significant
PDE1B	1.64018e-13	-0.227052	5.685	-7.85945	1.99477e-14	21.9659	Not Significant
TMEM200C	3.46621e-23	-0.227027	4.38761	-10.7452	1.30906e-24	45.0487	Not Significant
TXNRD1	7.64763e-25	-0.227	5.34702	-11.1871	2.35057e-26	49.0176	Not Significant
EDIL3	1.13122e-07	-0.226917	6.55155	-5.63784	2.73564e-08	8.18267	Not Significant
SNAI3	4.17131e-13	-0.22677	4.46421	-7.72145	5.34268e-14	21.0001	Not Significant
DEFB118	0.000145255	-0.226727	5.78444	-4.06803	5.42356e-05	0.907044	Not Significant
CNTN4	2.32677e-16	-0.226577	3.94742	-8.77889	2.01124e-17	28.7418	Not Significant
LCN10	5.96395e-11	-0.22653	5.56003	-6.95874	9.64919e-12	15.9155	Not Significant
MCAM	2.75282e-11	-0.226367	6.83133	-7.08168	4.29877e-12	16.7055	Not Significant
CMTM8	7.15679e-09	-0.226347	5.58234	-6.14821	1.49238e-09	11.0032	Not Significant
MBTPS1	2.57798e-10	-0.226216	8.42214	-6.71994	4.49162e-11	14.4144	Not Significant
NT5E	4.97438e-12	-0.226212	5.00756	-7.34915	7.12002e-13	18.4638	Not Significant
MPP1	9.58429e-16	-0.226111	7.13832	-8.58643	8.93682e-17	27.2756	Not Significant
SIRPG	4.73814e-13	-0.225968	4.37347	-7.70262	6.10499e-14	20.8694	Not Significant
PBX2	2.85008e-14	-0.225907	6.0155	-8.11191	3.17775e-15	23.768	Not Significant
TNFAIP2	2.01383e-09	-0.225777	7.43938	-6.37169	3.91167e-10	12.3055	Not Significant
RASA4B///RASA4CP///RASA4	5.10116e-06	-0.225412	6.12367	-4.85932	1.53226e-06	4.30408	Not Significant
ATP8A1	5.35052e-18	-0.225311	4.39883	-9.27426	3.87743e-19	32.6273	Not Significant
FLNC	3.94794e-13	-0.225113	6.26936	-7.72981	5.03522e-14	21.0582	Not Significant
TMEM30A	5.04559e-07	-0.224765	8.67648	-5.34283	1.33433e-07	6.65173	Not Significant
PSAPL1	6.25802e-05	-0.224459	6.86301	-4.28026	2.19675e-05	1.76299	Not Significant
PYCRL	2.25316e-07	-0.224447	5.60276	-5.5032	5.6885e-08	7.47483	Not Significant
TMEM256	3.34457e-08	-0.224354	7.98349	-5.86794	7.56519e-09	9.42766	Not Significant
GPR176	1.73335e-12	-0.224317	6.3095	-7.50905	2.37009e-13	19.5406	Not Significant
FBLN2	3.70454e-05	-0.22422	7.92008	-4.40727	1.25549e-05	2.29469	Not Significant
OIT3	9.0237e-12	-0.224109	3.9232	-7.25683	1.33227e-12	17.8508	Not Significant
DNASE1L3	0.000239955	-0.223957	8.584	-3.93776	9.2641e-05	0.401969	Not Significant
LAMP5	7.63765e-06	-0.223949	5.77757	-4.77031	2.3506e-06	3.8941	Not Significant
KLHL5	3.68587e-09	-0.223947	6.0321	-6.26598	7.4053e-10	11.6845	Not Significant
CKLF	2.78872e-08	-0.223709	6.59804	-5.90166	6.2438e-09	9.61381	Not Significant
GPR78///CPZ	2.97251e-07	-0.223664	5.9887	-5.44807	7.64394e-08	7.18941	Not Significant
FAXDC2	1.25773e-14	-0.22361	7.52298	-8.22928	1.33261e-15	24.6211	Not Significant
DNASE2	1.65483e-10	-0.223596	7.42641	-6.79348	2.81013e-11	14.8719	Not Significant
TMTC1	2.39415e-09	-0.2234	5.48772	-6.34109	4.70974e-10	12.1248	Not Significant
ZSCAN12P1	2.18135e-06	-0.223367	5.11368	-5.04209	6.23172e-07	5.16769	Not Significant
NPPA	5.80049e-08	-0.22331	6.22667	-5.76482	1.35301e-08	8.86425	Not Significant
XIST	0.420091	-0.223159	6.7319	-0.947166	0.343964	-6.77152	Not Significant
PRKCSH	3.7613e-06	-0.222692	8.44905	-4.92504	1.11234e-06	4.61127	Not Significant
LHX8	0.00616386	-0.222598	6.07076	-2.97398	0.00306651	-2.84599	Not Significant
COX4I2	8.45882e-11	-0.222518	6.66276	-6.90221	1.39411e-11	15.5562	Not Significant
STAT2	1.73298e-10	-0.222506	7.17568	-6.78569	2.95377e-11	14.8233	Not Significant
GCLM	0.000271822	-0.222383	7.1448	-3.90469	0.000105879	0.276221	Not Significant
OAF	5.40593e-11	-0.222314	6.31917	-6.97462	8.69762e-12	16.0169	Not Significant
GPRIN3	1.20321e-17	-0.222266	4.35665	-9.17068	8.96887e-19	31.8018	Not Significant
TNFRSF21	0.000534115	-0.222125	10.0864	-3.72084	0.000218639	-0.404487	Not Significant
SLX1A///SLX1B	5.14855e-10	-0.222087	7.79689	-6.60475	9.28591e-11	13.7062	Not Significant
LINC00623///LINC00869	1.21339e-12	-0.221915	7.84925	-7.56246	1.63451e-13	19.9045	Not Significant
C1orf94	4.89114e-09	-0.221896	5.85745	-6.21612	9.97671e-10	11.3947	Not Significant
TMEM268	1.50487e-07	-0.221867	5.28995	-5.58289	3.69486e-08	7.89193	Not Significant
RPS6KL1	1.00002e-10	-0.221859	5.48164	-6.87502	1.66257e-11	15.3842	Not Significant
GADD45B	4.77508e-08	-0.22184	6.98411	-5.80114	1.10355e-08	9.0617	Not Significant
TNFRSF18	1.35261e-06	-0.221735	6.03145	-5.142	3.76602e-07	5.65204	Not Significant
PPP1R18	5.67091e-06	-0.221587	8.43657	-4.83603	1.7149e-06	4.19614	Not Significant
GJB4	0.000161166	-0.221571	5.71659	-4.04125	6.06199e-05	0.801932	Not Significant
MIR4647///SLC35B2	1.65099e-10	-0.221498	7.90571	-6.79392	2.80212e-11	14.8747	Not Significant
GLIS3	2.14973e-08	-0.2212	4.34517	-5.94984	4.73854e-09	9.8814	Not Significant
IFITM1	1.69479e-10	-0.221147	10.729	-6.78954	2.88181e-11	14.8473	Not Significant
LOC101929549	3.71949e-05	-0.220862	4.91957	-4.40621	1.2614e-05	2.29023	Not Significant
SWT1	6.80678e-10	-0.220821	5.50757	-6.55807	1.2427e-10	13.4222	Not Significant
MEIS3P1	4.77864e-07	-0.220703	6.49058	-5.35366	1.26051e-07	6.70663	Not Significant
TBC1D27	7.67022e-09	-0.220697	5.26445	-6.13555	1.60809e-09	10.9307	Not Significant
HPCAL1	7.094e-07	-0.22068	7.14339	-5.27398	1.91153e-07	6.30512	Not Significant
FAM124B	1.42147e-11	-0.220648	4.85443	-7.18582	2.14799e-12	17.3837	Not Significant
MIR21///VMP1	7.29665e-06	-0.220574	8.86264	-4.7804	2.24007e-06	3.94022	Not Significant
CD22	1.64211e-14	-0.220429	4.9639	-8.19118	1.76873e-15	24.3431	Not Significant
LOC100505585///ARHGEF1	5.36723e-07	-0.220324	6.8815	-5.3304	1.42423e-07	6.58884	Not Significant
LOC102724788///PRODH	1.45358e-06	-0.220282	6.11277	-5.12706	4.06286e-07	5.57904	Not Significant
LOC101928524///PRPF18	3.04293e-10	-0.220064	5.36575	-6.69223	5.35383e-11	14.2431	Not Significant
ZNF702P	3.48224e-09	-0.219568	3.56511	-6.27606	6.97106e-10	11.7433	Not Significant
CETP	2.28667e-09	-0.219393	4.1469	-6.34912	4.48596e-10	12.1721	Not Significant
ETNK2	1.81222e-07	-0.219386	5.7143	-5.54626	4.50828e-08	7.69955	Not Significant
GPC4	1.33018e-09	-0.219378	5.52335	-6.44342	2.52403e-10	12.732	Not Significant
CYB561A3	1.65549e-10	-0.219252	7.75634	-6.79337	2.812e-11	14.8713	Not Significant
PDGFRL	0.00843627	-0.21912	6.647	-2.86536	0.00432212	-3.15725	Not Significant
TMEM95	6.24201e-07	-0.219029	5.50879	-5.29983	1.67099e-07	6.43477	Not Significant
LEPR	5.54924e-07	-0.218948	4.95869	-5.32351	1.47653e-07	6.55406	Not Significant
LTK	8.93013e-08	-0.218747	5.29976	-5.68299	2.13302e-08	8.42347	Not Significant
ERP29	2.28841e-05	-0.218684	9.44915	-4.52097	7.51939e-06	2.783	Not Significant
OR51E1	8.88142e-05	-0.218663	4.8995	-4.19358	3.19249e-05	1.40847	Not Significant
CH17-340M24.3	2.99335e-06	-0.218623	7.09574	-4.97422	8.73223e-07	4.84359	Not Significant
RUNDC3B	0.00034813	-0.218278	5.55741	-3.8386	0.000137877	0.0279328	Not Significant
ADAM8	2.22969e-11	-0.218206	5.69429	-7.11523	3.44066e-12	16.9231	Not Significant
ADGRG3	1.545e-11	-0.218006	4.50859	-7.17302	2.34023e-12	17.2999	Not Significant
SLC7A6	6.79001e-10	-0.217934	6.23217	-6.55851	1.23933e-10	13.4248	Not Significant
TXNDC12	2.23403e-11	-0.217873	9.13054	-7.11485	3.44935e-12	16.9206	Not Significant
HOXB4	8.88821e-10	-0.217867	5.806	-6.51303	1.64353e-10	13.1498	Not Significant
CLGN	3.58642e-07	-0.217744	3.34282	-5.41109	9.30668e-08	6.99939	Not Significant
ELK3	1.64624e-09	-0.217343	7.71163	-6.40656	3.16279e-10	12.5123	Not Significant
EVA1B	4.26118e-07	-0.217196	6.35655	-5.37668	1.11652e-07	6.82366	Not Significant
CDKN1B	6.79971e-06	-0.217133	9.54017	-4.79597	2.07923e-06	4.01157	Not Significant
LOC100996741///LINC00869	7.56676e-09	-0.217041	4.32045	-6.138	1.58503e-09	10.9447	Not Significant
STON1	1.29496e-10	-0.216899	5.77009	-6.833	2.18034e-11	15.1196	Not Significant
KCNAB2	5.3843e-14	-0.216894	6.08381	-8.02076	6.19987e-15	23.1121	Not Significant
CCDC163	2.343e-11	-0.216865	6.1954	-7.10734	3.62605e-12	16.8718	Not Significant
SDPR	1.22826e-07	-0.216843	5.04645	-5.62215	2.98149e-08	8.09941	Not Significant
CHCHD10	0.000246511	-0.216743	8.77345	-3.93057	9.5376e-05	0.374568	Not Significant
DGAT1	9.89784e-06	-0.216703	6.84706	-4.71234	3.09483e-06	3.63087	Not Significant
TMPRSS11E	0.00834717	-0.21654	10.7172	-2.86914	0.00427158	-3.14661	Not Significant
TRHDE-AS1	2.16139e-11	-0.216538	4.56683	-7.12013	3.33039e-12	16.9549	Not Significant
ORMDL3	3.75875e-07	-0.216383	6.71838	-5.40187	9.77251e-08	6.95224	Not Significant
DBN1	4.54145e-11	-0.21636	6.90783	-7.00246	7.24742e-12	16.1951	Not Significant
CDC42EP2	5.49554e-10	-0.216092	6.19946	-6.59392	9.9365e-11	13.6402	Not Significant
RCN3	5.41536e-06	-0.216046	6.85049	-4.84613	1.63322e-06	4.24291	Not Significant
LOC101929819///LOC100133331///LOC100133182///LINC01001///LOC100132062///LOC729737///LINC01000///LINC01002	0.000170716	-0.216031	8.73344	-4.02617	6.45194e-05	0.743075	Not Significant
PLA2G16	1.89301e-17	-0.215981	6.25514	-9.11226	1.43497e-18	31.3392	Not Significant
SND1	1.91509e-09	-0.215936	7.75885	-6.38037	3.71038e-10	12.3569	Not Significant
RALY-AS1	3.81487e-07	-0.215894	5.22056	-5.39878	9.9339e-08	6.93643	Not Significant
CLN3	2.37533e-08	-0.215827	7.39793	-5.93149	5.26471e-09	9.77925	Not Significant
PYCR1	1.84555e-11	-0.215748	7.0616	-7.14531	2.81627e-12	17.1189	Not Significant
PALM	5.49318e-10	-0.215739	6.93432	-6.59403	9.92976e-11	13.6408	Not Significant
M6PR///PHC1	5.43178e-14	-0.215701	8.76687	-8.01945	6.25944e-15	23.1028	Not Significant
TRPV2	6.81094e-12	-0.215676	5.69645	-7.30098	9.88076e-13	18.1432	Not Significant
PTP4A2	1.04687e-09	-0.215535	9.61079	-6.48482	1.95654e-10	12.98	Not Significant
STT3A	0.00193188	-0.215252	7.85983	-3.34795	0.000868908	-1.68887	Not Significant
VAMP2	0.000130249	-0.215189	6.40815	-4.09625	4.82025e-05	1.0185	Not Significant
FHOD1	2.72214e-07	-0.215146	7.0898	-5.46585	6.95104e-08	7.28118	Not Significant
MXRA8	2.62625e-10	-0.21511	6.28184	-6.71693	4.57809e-11	14.3958	Not Significant
MAPK12	5.26674e-15	-0.214951	5.81429	-8.35159	5.33344e-16	25.5203	Not Significant
SERPING1	0.000850943	-0.214931	8.19627	-3.58975	0.000360104	-0.870766	Not Significant
KLF14	1.8967e-09	-0.214927	4.95973	-6.38203	3.67304e-10	12.3667	Not Significant
LAIR2	2.18064e-07	-0.214844	5.71063	-5.50971	5.49263e-08	7.50868	Not Significant
TMED7-TICAM2///TICAM2	2.38185e-10	-0.214829	6.40526	-6.733	4.13381e-11	14.4953	Not Significant
GBAP1///GBA	8.65247e-07	-0.214799	6.99796	-5.2332	2.36072e-07	6.10174	Not Significant
EDNRA	1.44816e-05	-0.214748	6.97992	-4.62595	4.63836e-06	3.24409	Not Significant
POLK	5.76263e-07	-0.214724	6.05097	-5.31594	1.53616e-07	6.51588	Not Significant
BCL6	2.09381e-11	-0.21443	7.88423	-7.12535	3.21681e-12	16.9889	Not Significant
INSR	7.38204e-15	-0.214221	5.65924	-8.30447	7.59862e-16	25.1727	Not Significant
ZNF385D	3.26939e-15	-0.21415	4.89946	-8.41736	3.24596e-16	26.0081	Not Significant
MDC1	5.13584e-12	-0.214029	6.16755	-7.34423	7.3627e-13	18.431	Not Significant
SATB2	8.66359e-05	-0.213846	5.58893	-4.19968	3.11029e-05	1.43319	Not Significant
TTYH2	4.76342e-12	-0.213662	5.76678	-7.35569	6.80949e-13	18.5075	Not Significant
BASP1	3.59201e-12	-0.213606	7.35496	-7.39912	5.05883e-13	18.7983	Not Significant
PPP1R3B	1.46524e-12	-0.213601	5.66617	-7.53429	1.98896e-13	19.7123	Not Significant
FAM231D///LOC388692	0.00257151	-0.213394	5.99232	-3.25979	0.00118278	-1.97355	Not Significant
SHISA2	5.82626e-05	-0.213039	4.52554	-4.29776	2.03548e-05	1.83538	Not Significant
RPL39L	8.62054e-07	-0.213027	6.02051	-5.23401	2.35086e-07	6.10577	Not Significant
ZNF747	6.00252e-17	-0.212839	5.68856	-8.96009	4.83145e-18	30.1446	Not Significant
ADAM19	3.69868e-13	-0.212675	5.6611	-7.73964	4.69566e-14	21.1266	Not Significant
RARB	1.271e-26	-0.212372	4.83466	-11.6482	3.18481e-28	53.2668	Not Significant
SYNPO	9.00253e-19	-0.212325	6.59185	-9.50399	5.89512e-20	34.4823	Not Significant
SCG5	2.64245e-13	-0.212292	3.73983	-7.78974	3.28683e-14	21.4763	Not Significant
ELMOD3	1.54135e-13	-0.212284	6.61072	-7.86859	1.8679e-14	22.0304	Not Significant
TMEM39B	4.0075e-06	-0.212248	6.37997	-4.91141	1.18912e-06	4.54723	Not Significant
ATP6V0B	9.57787e-06	-0.212237	9.57083	-4.71997	2.98529e-06	3.66534	Not Significant
TRAF1	1.17561e-16	-0.212201	4.96106	-8.87062	9.7963e-18	29.4493	Not Significant
ERG	5.19414e-15	-0.212198	5.14586	-8.35361	5.2529e-16	25.5353	Not Significant
TVP23C	1.68121e-08	-0.212119	6.49022	-5.99457	3.66185e-09	10.1315	Not Significant
TIFAB///DCANP1	5.45585e-10	-0.212005	4.51866	-6.59516	9.85983e-11	13.6477	Not Significant
FAM179A	2.47535e-13	-0.211971	5.33088	-7.79929	3.07007e-14	21.5432	Not Significant
ARHGEF15	1.87663e-16	-0.211873	6.18156	-8.80772	1.60523e-17	28.9636	Not Significant
DOK2	9.34011e-09	-0.211834	5.82557	-6.10048	1.97629e-09	10.7304	Not Significant
AAAS	1.09112e-07	-0.211602	7.40219	-5.64471	2.63426e-08	8.21921	Not Significant
RSPO3	3.05652e-14	-0.211593	4.34046	-8.10175	3.42445e-15	23.6946	Not Significant
CBX6	7.2018e-13	-0.211534	7.63407	-7.64057	9.45786e-14	20.4404	Not Significant
RHOBTB3	3.86508e-11	-0.211438	5.57154	-7.02785	6.1332e-12	16.3582	Not Significant
TFPI	3.45262e-10	-0.211422	5.13323	-6.6712	6.1151e-11	14.1134	Not Significant
TSPYL2	6.43517e-13	-0.211119	7.52949	-7.65734	8.40467e-14	20.5561	Not Significant
LINC00705	2.99879e-05	-0.210758	5.39707	-4.45769	1.00158e-05	2.5098	Not Significant
RNASET2	2.94813e-19	-0.210723	6.70326	-9.64509	1.82439e-20	35.6378	Not Significant
RBMS2	1.43329e-15	-0.210695	6.46435	-8.53163	1.36036e-16	26.8626	Not Significant
RASD1	5.73688e-07	-0.210588	7.28451	-5.31683	1.52904e-07	6.52036	Not Significant
HLA-A	1.4594e-07	-0.210559	12.2799	-5.58892	3.57533e-08	7.92373	Not Significant
SLC6A13	2.06649e-13	-0.210557	4.39334	-7.8258	2.5397e-14	21.7291	Not Significant
SHMT2	8.29131e-07	-0.210514	7.72339	-5.24197	2.25621e-07	6.14537	Not Significant
ZSCAN26	1.11417e-06	-0.210508	5.5665	-5.18181	3.07402e-07	5.84747	Not Significant
PCED1B-AS1	6.86164e-11	-0.210508	4.01588	-6.93584	1.12036e-11	15.7696	Not Significant
RNF113A	2.083e-08	-0.210491	7.73063	-5.95572	4.58111e-09	9.91419	Not Significant
LOC102724197///LOC100132705///GGT2///GGTLC1///GGTLC2///GGT3P///GGT1	2.09259e-07	-0.21038	6.62126	-5.51767	5.26165e-08	7.5502	Not Significant
CBS	3.06953e-12	-0.210353	5.42374	-7.42337	4.28288e-13	18.9613	Not Significant
CD81	0.000599032	-0.210307	10.5225	-3.6888	0.000247345	-0.519939	Not Significant
DLST	0.000178389	-0.21019	7.60689	-4.01479	6.76206e-05	0.698769	Not Significant
INMT	3.85508e-09	-0.210071	5.25144	-6.25808	7.76437e-10	11.6384	Not Significant
CABIN1	7.23583e-06	-0.210039	7.13378	-4.78224	2.22042e-06	3.94866	Not Significant
MPV17	9.36037e-06	-0.210001	7.59861	-4.72519	2.91243e-06	3.68898	Not Significant
FBXO18	1.0289e-16	-0.209982	6.06806	-8.88809	8.53666e-18	29.5847	Not Significant
DFNA5	3.01524e-07	-0.209833	7.78736	-5.44523	7.76061e-08	7.17479	Not Significant
CCDC28A	3.38965e-06	-0.209822	7.71572	-4.94757	9.9586e-07	4.71743	Not Significant
RNPEPL1	4.29641e-07	-0.209799	6.69784	-5.37506	1.12614e-07	6.81539	Not Significant
SSR1	6.3692e-09	-0.209753	9.18566	-6.16892	1.3204e-09	11.1222	Not Significant
SLC25A19	2.8957e-09	-0.209708	6.35286	-6.30806	5.74991e-10	11.9306	Not Significant
GPRC5A	2.6009e-08	-0.209563	7.21974	-5.9149	5.78929e-09	9.68711	Not Significant
FGD2	9.44842e-15	-0.209177	6.09981	-8.26946	9.87466e-16	24.9154	Not Significant
CMKLR1	1.65318e-19	-0.209082	5.49312	-9.71894	9.82714e-21	36.2474	Not Significant
KANK2	2.97351e-11	-0.20908	6.38284	-7.06937	4.66349e-12	16.6259	Not Significant
C1QTNF6	2.32805e-11	-0.208942	5.16895	-7.10843	3.59977e-12	16.8789	Not Significant
IFNA17	7.11097e-05	-0.208908	4.87722	-4.24876	2.51827e-05	1.63338	Not Significant
DENND4B	1.98037e-09	-0.208847	7.51025	-6.37463	3.84222e-10	12.3229	Not Significant
ELL	1.22826e-07	-0.208805	5.65427	-5.62214	2.98167e-08	8.09936	Not Significant
LILRA6	5.46646e-08	-0.208688	5.89205	-5.7762	1.26949e-08	8.92598	Not Significant
LOC100996412	2.52994e-05	-0.208684	8.40148	-4.498	8.34725e-06	2.68343	Not Significant
B3GNT3	6.27744e-11	-0.208494	6.59084	-6.95042	1.01875e-11	15.8625	Not Significant
TNFRSF13C	8.44578e-08	-0.208434	6.57714	-5.69358	2.01163e-08	8.48019	Not Significant
LIX1L	3.59962e-14	-0.208287	5.90912	-8.07803	4.07672e-15	23.5235	Not Significant
ABCB1	5.32407e-12	-0.208101	5.06101	-7.33872	7.64455e-13	18.3943	Not Significant
COL13A1	5.20695e-16	-0.208082	6.08585	-8.66941	4.71205e-17	27.9047	Not Significant
IL18BP	1.3092e-15	-0.208051	6.08687	-8.54408	1.23669e-16	26.9563	Not Significant
ZBTB32	1.42019e-06	-0.207972	5.25929	-5.13195	3.96315e-07	5.60295	Not Significant
GSAP	0.00134376	-0.207773	7.06155	-3.45725	0.00058725	-1.32585	Not Significant
PEG3	0.0168308	-0.207739	5.22209	-2.6134	0.00920618	-3.83588	Not Significant
TMEM109	5.99546e-06	-0.207673	8.69891	-4.82374	1.81952e-06	4.13939	Not Significant
TCEAL3	1.38815e-08	-0.207619	8.13374	-6.02906	2.99851e-09	10.3255	Not Significant
BST2	0.0454627	-0.207583	7.54019	-2.20976	0.0275267	-4.79578	Not Significant
P4HA3	9.84356e-12	-0.207575	5.27858	-7.24336	1.45908e-12	17.7619	Not Significant
CLIC6	6.4647e-11	-0.207567	5.41454	-6.94553	1.05176e-11	15.8313	Not Significant
AHR	1.58318e-05	-0.207482	9.50518	-4.60567	5.09581e-06	3.15425	Not Significant
ZNF366	4.57642e-11	-0.207393	4.965	-7.0012	7.30733e-12	16.187	Not Significant
ADAMTS12	5.96318e-10	-0.207218	5.4556	-6.58033	1.0817e-10	13.5574	Not Significant
CHAC2	0.000614406	-0.207199	6.4613	-3.68173	0.000254136	-0.545274	Not Significant
NHSL2	1.50401e-13	-0.207169	5.16527	-7.87215	1.82062e-14	22.0555	Not Significant
C1QTNF5///MFRP	1.70692e-13	-0.207135	6.89089	-7.85368	2.07931e-14	21.9252	Not Significant
ADD3	2.2376e-05	-0.207106	9.26977	-4.52626	7.34035e-06	2.80598	Not Significant
MAD2L2	2.3163e-07	-0.207093	7.1816	-5.49763	5.86148e-08	7.44588	Not Significant
HELZ	7.23985e-15	-0.207052	6.19699	-8.3073	7.43921e-16	25.1935	Not Significant
NUCB2	3.15668e-07	-0.20705	7.31113	-5.43598	8.15312e-08	7.12714	Not Significant
TNIP1	3.90835e-11	-0.206991	7.40372	-7.02603	6.20714e-12	16.3465	Not Significant
HS3ST2	1.31429e-06	-0.206908	5.31979	-5.148	3.65281e-07	5.68141	Not Significant
LOC101929141///CCDC144CP///CCDC144B///CCDC144A	3.5736e-07	-0.206777	3.47327	-5.41186	9.26857e-08	7.00335	Not Significant
SLC38A6	1.00401e-05	-0.206595	5.76173	-4.70913	3.14204e-06	3.61639	Not Significant
CREB3	3.68365e-09	-0.206475	7.36783	-6.26616	7.39751e-10	11.6855	Not Significant
LCN2	0.0268031	-0.206453	9.73899	-2.43122	0.0153615	-4.2886	Not Significant
CLEC4GP1	2.32202e-07	-0.206388	4.31055	-5.49707	5.8791e-08	7.44298	Not Significant
LOC100128343	4.28207e-08	-0.206343	7.482	-5.82157	9.83627e-09	9.17318	Not Significant
IL4I1	4.04793e-06	-0.206278	6.02278	-4.90917	1.20221e-06	4.53672	Not Significant
RAPGEF1	1.55444e-08	-0.206175	6.57804	-6.00891	3.37033e-09	10.2121	Not Significant
FERMT2	9.20707e-06	-0.206133	6.05855	-4.72884	2.86266e-06	3.70547	Not Significant
XAGE-4	0.00262643	-0.205762	6.74518	-3.25302	0.00121077	-1.9951	Not Significant
LOC101929726	2.91462e-07	-0.205701	5.50044	-5.45205	7.48326e-08	7.20993	Not Significant
GALNT14	2.47991e-09	-0.205604	6.96658	-6.33504	4.88515e-10	12.0892	Not Significant
BEST1	1.73768e-16	-0.205552	5.92978	-8.81849	1.47541e-17	29.0465	Not Significant
KLRD1	1.02616e-12	-0.205422	5.0345	-7.58722	1.37491e-13	20.0739	Not Significant
RARRES1	2.00063e-07	-0.20534	4.28851	-5.52647	5.01758e-08	7.5961	Not Significant
LOC100505710	3.78861e-07	-0.205297	5.95753	-5.40018	9.8604e-08	6.9436	Not Significant
ADGRG5	3.78457e-14	-0.204848	5.51997	-8.07077	4.29983e-15	23.4712	Not Significant
LINC01119	1.46167e-05	-0.204803	5.30016	-4.6238	4.68493e-06	3.23454	Not Significant
CCDC18-AS1	6.94968e-07	-0.204798	6.9069	-5.27816	1.87045e-07	6.32606	Not Significant
NEURL1B	5.95258e-06	-0.204798	8.78718	-4.82527	1.80624e-06	4.14641	Not Significant
CIC	5.92806e-07	-0.204792	7.49099	-5.31017	1.5832e-07	6.4868	Not Significant
EPAS1	2.06954e-10	-0.20473	7.1317	-6.75601	3.57033e-11	14.6383	Not Significant
RGN	1.7057e-14	-0.204631	4.93463	-8.18589	1.83953e-15	24.3046	Not Significant
MGAT4A	9.21334e-21	-0.2046	4.55169	-10.0769	4.67954e-22	39.2486	Not Significant
PRH1-PRR4///PRH2///PRH1	3.90999e-08	-0.204465	5.49192	-5.83895	8.91638e-09	9.26835	Not Significant
FXYD6	7.93201e-09	-0.204464	6.53539	-6.12967	1.66476e-09	10.897	Not Significant
PSD	2.80704e-05	-0.204424	5.15832	-4.47336	9.33234e-06	2.57712	Not Significant
KIT	0.000434598	-0.20416	7.04702	-3.77797	0.000175081	-0.196293	Not Significant
FAM149A	3.30971e-07	-0.203996	4.8502	-5.42669	8.56626e-08	7.07942	Not Significant
NUTM2B	1.77591e-11	-0.203817	6.08738	-7.1512	2.70761e-12	17.1573	Not Significant
MIR3190///MIR3191///BBC3	2.33072e-05	-0.203762	6.64797	-4.51674	7.66578e-06	2.76461	Not Significant
SLC43A3	3.54007e-08	-0.203751	7.63713	-5.85748	8.02814e-09	9.37008	Not Significant
GPRC5B	8.61959e-20	-0.203609	5.47605	-9.80139	4.90628e-21	36.932	Not Significant
LOC100996696///PABPC4	2.052e-05	-0.203595	8.80995	-4.54635	6.69635e-06	2.89356	Not Significant
FATE1	2.32838e-09	-0.203449	5.7121	-6.34591	4.57407e-10	12.1532	Not Significant
CMTM3	1.04746e-16	-0.203338	6.41276	-8.88576	8.69536e-18	29.5665	Not Significant
HVCN1	4.0928e-07	-0.203267	7.08411	-5.38464	1.07056e-07	6.86423	Not Significant
[truncated: 20,171 more rows]
