# Supplementary material for: Identification of Key PANoptosis Regulators in Periodontitis and Chronic Obstructive Pulmonary Disease Using Gene Expression and Machine Learning Methods
Source: Genes (Basel). 2025 Aug 29;16(9):1027. doi: 10.3390/genes16091027 (PMC12470229; doi:10.3390/genes16091027)
Supplement: Supplementary file 1 [file genes-16-01027-s001.zip › genes-3836040-Table S2_COPD_DEGs.xlsx]

## Sheet: Sheet1
gene_name	adj.P.Val	logFC	AveExpr	t	P.Value	B	diffexpressed
STAC	0.0021767	0.502366	5.57383	3.97258	9.16505e-05	1.09969	Up-regulated
VCAM1	0.00708926	0.503573	6.58869	3.52527	0.000498138	-0.449795	Up-regulated
SCTR	0.000271814	0.505971	7.16237	4.64996	5.23935e-06	3.7532	Up-regulated
EXOSC7	0.0257939	0.511185	7.09998	2.99642	0.00299019	-2.06347	Up-regulated
NPY5R	0.00236096	0.512633	4.15607	3.94075	0.000103927	0.984002	Up-regulated
DYRK2	1.03518e-05	0.512699	7.17046	5.56607	6.36819e-08	7.89112	Up-regulated
UNC5C	0.0322044	0.512897	4.45743	2.89738	0.00407673	-2.33862	Up-regulated
MYCBP2	0.000951407	0.512963	8.25874	4.23842	3.10907e-05	2.09798	Up-regulated
ARPC4	0.00372067	0.513753	6.77623	3.77731	0.000195716	0.402905	Up-regulated
MECOM	0.00876005	0.513884	5.84394	3.4549	0.000640687	-0.678334	Up-regulated
GAS2	0.0051043	0.513916	4.47495	3.65892	0.000305471	-0.00424065	Up-regulated
RAB29	0.0208279	0.514345	6.91893	3.09346	0.00218956	-1.78548	Up-regulated
LGMN	0.00522998	0.514674	7.61899	3.64822	0.000317831	-0.0404499	Up-regulated
TNP1	0.0068239	0.514806	4.11691	3.54269	0.000467763	-0.392578	Up-regulated
FYCO1	0.000481517	0.515004	7.65174	4.46762	1.1717e-05	3.00361	Up-regulated
DLG2	0.000104103	0.515069	4.23949	4.91688	1.54255e-06	4.89589	Up-regulated
CLSTN3	0.00274305	0.515135	4.74014	3.87968	0.000131984	0.764315	Up-regulated
FA2H	0.0420811	0.515201	3.66369	2.77362	0.0059368	-2.67028	Up-regulated
MSC	0.0327929	0.516254	5.24754	2.88907	0.00418261	-2.36132	Up-regulated
RUNX3	0.00372067	0.516452	5.79162	3.77716	0.000195825	0.402396	Up-regulated
PEX11B	0.0156267	0.516584	8.20577	3.21902	0.00144624	-1.41365	Up-regulated
HAS3	0.0170399	0.516847	5.119	3.18261	0.00163324	-1.52288	Up-regulated
SIT1	0.000276731	0.516979	3.9891	4.64281	5.40979e-06	3.72334	Up-regulated
OAT	0.0292853	0.517044	7.98666	2.93751	0.00359911	-2.22818	Up-regulated
APOBEC3C	7.40843e-05	0.518295	5.54972	5.02147	9.41878e-07	5.35804	Up-regulated
PLA2G6	0.00881177	0.518625	5.00231	3.45219	0.000646879	-0.687057	Up-regulated
SH3KBP1	0.0264253	0.518954	7.99366	2.98287	0.00312119	-2.10162	Up-regulated
SLC25A17	0.000677292	0.519744	6.54476	4.34984	1.94438e-05	2.53309	Up-regulated
PTGDR2	0.0417556	0.51981	3.67271	2.77687	0.00587947	-2.66175	Up-regulated
PPP1R7	0.00225415	0.52218	7.95306	3.9613	9.58359e-05	1.05859	Up-regulated
NDUFA3	0.0202108	0.522311	8.3923	3.10591	0.00210259	-1.74924	Up-regulated
HSPA1L	1.59346e-05	0.522575	5.35411	5.45401	1.12737e-07	7.35293	Up-regulated
SFRP5	0.00206504	0.523227	3.83116	3.99331	8.44084e-05	1.17549	Up-regulated
TP53BP1	4.44221e-05	0.52376	6.99288	5.15673	4.91892e-07	5.96751	Up-regulated
PTDSS1	0.0166843	0.524616	8.68481	3.19165	0.00158482	-1.49587	Up-regulated
CAMLG	0.00696019	0.524681	9.30833	3.53253	0.000485263	-0.425985	Up-regulated
PTPN3	0.014377	0.525011	5.66767	3.25221	0.00129325	-1.31307	Up-regulated
LIPT1	0.000670285	0.525076	6.11173	4.35566	1.89677e-05	2.5561	Up-regulated
SPRY1	0.0199952	0.525142	8.77746	3.11118	0.00206675	-1.73386	Up-regulated
PTK7	2.99527e-08	0.525735	7.19808	6.94753	2.86628e-11	15.1913	Up-regulated
ADCY1	0.0051273	0.526722	3.96886	3.65586	0.000308952	-0.0145854	Up-regulated
SOS1	0.00117178	0.526806	5.62883	4.17447	4.05277e-05	1.85267	Up-regulated
NENF	0.0370973	0.526854	8.37032	2.83264	0.00497046	-2.51381	Up-regulated
PATZ1	0.0396184	0.527644	3.85645	2.80094	0.00547021	-2.59826	Up-regulated
CD247	0.00498799	0.528039	7.73531	3.67056	0.000292528	0.0352901	Up-regulated
AADAT	0.0272737	0.528829	4.91123	2.96739	0.00327732	-2.14501	Up-regulated
PDYN	0.0352638	0.531133	3.72768	2.85712	0.00461346	-2.44801	Up-regulated
IGBP1	0.0166708	0.531858	8.24842	3.19647	0.00155955	-1.48143	Up-regulated
RFC1	0.00793852	0.532121	7.00964	3.48839	0.000568665	-0.570109	Up-regulated
CFTR	0.0017679	0.533701	6.48683	4.04444	6.87999e-05	1.36394	Up-regulated
VTA1	0.00539488	0.533898	6.70493	3.63713	0.000331142	-0.0778875	Up-regulated
NOB1	0.0252258	0.534754	4.72066	3.00867	0.00287605	-2.02883	Up-regulated
SLIT3	0.000391325	0.535281	7.96231	4.53106	8.88038e-06	3.26152	Up-regulated
JTB	0.0242069	0.535347	9.46889	3.02653	0.00271687	-1.9781	Up-regulated
ANK2	0.0176834	0.5364	5.12785	3.16343	0.00174054	-1.57997	Up-regulated
POLR1D	0.00690608	0.536861	8.10823	3.53687	0.000477714	-0.411725	Up-regulated
HLA-DOA	5.62777e-05	0.536993	8.04778	5.09055	6.77025e-07	5.66768	Up-regulated
TMEM176B	1.33878e-07	0.537001	5.95149	6.54186	3.11131e-10	12.9263	Up-regulated
ZNF7	0.0322173	0.537059	6.71789	2.89691	0.00408277	-2.33993	Up-regulated
KCNJ5	0.00354787	0.537124	4.50311	3.79375	0.00018382	0.460363	Up-regulated
SMARCE1	0.0143508	0.53877	8.03757	3.25385	0.00128609	-1.30808	Up-regulated
NPAT	0.0396035	0.538836	6.16275	2.80156	0.00545992	-2.5966	Up-regulated
PSD3	1.07565e-07	0.538902	4.95645	6.59026	2.35274e-10	13.1915	Up-regulated
CNOT4	0.0104794	0.539165	6.0632	3.38446	0.000820946	-0.902921	Up-regulated
FABP4	0.007785	0.53956	8.89189	3.49545	0.000554475	-0.547161	Up-regulated
AKR1B1	0.00191935	0.539626	8.5894	4.01751	7.66416e-05	1.26443	Up-regulated
AEBP1	0.00481647	0.539889	9.21027	3.68436	0.000277861	0.0822809	Up-regulated
SULT1C2	0.000486562	0.540358	4.85108	4.45884	1.21724e-05	2.96816	Up-regulated
PTGDS	6.48017e-08	0.540853	9.92868	6.71293	1.15164e-10	13.8698	Up-regulated
KLRB1	0.00561779	0.54147	8.16692	3.62436	0.000347128	-0.120895	Up-regulated
PROS1	0.000684486	0.542589	9.3066	4.34528	1.98249e-05	2.51508	Up-regulated
TSPAN9	0.0231675	0.54305	9.33117	3.04714	0.0025432	-1.9192	Up-regulated
MTMR1	0.0309503	0.543313	4.54558	2.91408	0.00387143	-2.29285	Up-regulated
BMP1	8.58287e-05	0.543617	7.42859	4.97509	1.17332e-06	5.15212	Up-regulated
RNF41	0.0195994	0.544235	6.98794	3.12058	0.00200415	-1.70633	Up-regulated
ISCU	0.014377	0.54463	8.36235	3.25254	0.00129182	-1.31208	Up-regulated
TARBP1	0.00117178	0.544696	6.50311	4.17513	4.04181e-05	1.85518	Up-regulated
ASPA	0.00181419	0.544761	5.11203	4.03597	7.11787e-05	1.33259	Up-regulated
REXO2	0.043365	0.544893	9.04565	2.75934	0.006195	-2.70769	Up-regulated
PDLIM3	0.021505	0.544959	8.21492	3.07569	0.00231954	-1.83702	Up-regulated
LTV1	0.0370683	0.545091	7.97598	2.83327	0.00496103	-2.51214	Up-regulated
ABCA6	0.000699606	0.545222	6.8427	4.33668	2.05626e-05	2.48118	Up-regulated
EXTL2	0.021474	0.54542	5.68002	3.07731	0.00230739	-1.83233	Up-regulated
UBR3	0.0102863	0.546276	7.42114	3.3932	0.00079624	-0.875269	Up-regulated
SKAP1	0.0232772	0.546407	5.78226	3.0422	0.00258388	-1.93336	Up-regulated
AAR2	0.000501008	0.546934	7.81934	4.44415	1.29722e-05	2.90899	Up-regulated
KNTC1	0.0105908	0.547263	6.81905	3.37698	0.000842627	-0.926502	Up-regulated
CXCR3	0.0154341	0.547395	4.91309	3.22448	0.00141998	-1.39718	Up-regulated
FCMR	5.57835e-05	0.54746	7.22583	5.09717	6.55828e-07	5.69753	Up-regulated
RARRES2	2.50252e-09	0.548255	9.40753	7.44363	1.36843e-12	18.0856	Up-regulated
UBB	0.000501008	0.548316	11.0272	4.44775	1.27716e-05	2.92348	Up-regulated
BNIP1	0.0193361	0.548448	4.99928	3.12717	0.00196136	-1.68701	Up-regulated
CLNS1A	0.0298447	0.548975	8.54973	2.92961	0.00368891	-2.25004	Up-regulated
MMP7	0.0166015	0.549358	7.01132	3.1983	0.00155008	-1.47596	Up-regulated
TCEA3	0.0414175	0.550028	8.3432	2.78024	0.00582054	-2.65289	Up-regulated
SUPT16H	0.0126256	0.550687	8.34723	3.30736	0.00107184	-1.14385	Up-regulated
PI4KA	0.0439163	0.551279	5.53935	2.75232	0.00632555	-2.72601	Up-regulated
ESYT1	0.000755332	0.551542	8.95369	4.31209	2.282e-05	2.38457	Up-regulated
ZBTB25	0.00356555	0.551674	6.01587	3.79176	0.000185223	0.453392	Up-regulated
THYN1	0.0098436	0.552925	6.23343	3.40943	0.000752232	-0.823798	Up-regulated
TGM2	0.0058445	0.553123	7.77207	3.60706	0.000369925	-0.178891	Up-regulated
RPL36AL	0.00993482	0.553188	10.1945	3.40468	0.000764866	-0.83888	Up-regulated
DPF2	0.0498871	0.553583	7.62852	2.6962	0.00746182	-2.87082	Up-regulated
UBP1	0.0149681	0.553781	8.26061	3.23804	0.00135665	-1.35614	Up-regulated
DYNC1H1	0.0115487	0.554308	8.73655	3.33895	0.000961469	-1.04576	Up-regulated
FGFR2	0.0462234	0.554439	3.91005	2.72884	0.00678028	-2.78692	Up-regulated
DCC	0.000317884	0.555032	3.72021	4.59405	6.72363e-06	3.52066	Up-regulated
DMBT1	0.00331697	0.555295	6.94635	3.81759	0.000167776	0.54409	Up-regulated
GSTM4	0.000120279	0.555427	5.08741	4.87509	1.87449e-06	4.71347	Up-regulated
EIF3L	8.62333e-06	0.555493	9.75598	5.62436	4.71542e-08	8.17447	Up-regulated
PSME4	0.0321932	0.555624	7.9642	2.89785	0.00407091	-2.33736	Up-regulated
SLC6A8	0.0108236	0.556151	4.59187	3.36438	0.000880385	-0.966141	Up-regulated
RPL30	0.0214065	0.556283	10.4309	3.07907	0.00229428	-1.82724	Up-regulated
SETD2	0.000284897	0.55648	8.00423	4.63321	5.6473e-06	3.68327	Up-regulated
C3	0.0021143	0.556612	6.84761	3.98321	8.78671e-05	1.13851	Up-regulated
CTCF	0.000251562	0.556743	7.42496	4.67524	4.67702e-06	3.85911	Up-regulated
VPS72	0.0108483	0.557138	6.90138	3.36324	0.000883877	-0.96972	Up-regulated
HOXB4	0.0257939	0.557468	4.68662	2.99703	0.00298441	-2.06175	Up-regulated
KDM5B	0.00703704	0.557994	7.69322	3.52786	0.000493507	-0.441303	Up-regulated
APOH	0.0206291	0.558651	4.63236	3.09882	0.00215174	-1.76991	Up-regulated
UQCR10	0.0470735	0.559114	7.06384	2.72013	0.00695645	-2.80941	Up-regulated
ZNF473	0.000157966	0.559706	5.20495	4.7979	2.67776e-06	4.37993	Up-regulated
CNTRL	0.0242981	0.559772	6.67935	3.02383	0.00274039	-1.98578	Up-regulated
SVIL	0.0376275	0.561681	6.31526	2.82584	0.0050741	-2.53201	Up-regulated
RARRES1	0.00864855	0.56201	6.69812	3.45904	0.00063135	-0.665017	Up-regulated
ILVBL	0.0208243	0.562142	7.88133	3.09409	0.00218512	-1.78367	Up-regulated
FMO4	5.77362e-05	0.562208	5.83713	5.08287	7.02463e-07	5.63308	Up-regulated
BLOC1S5	0.0431467	0.56234	7.40339	2.76223	0.00614186	-2.70012	Up-regulated
VPS39	0.0127977	0.5628	6.50848	3.30122	0.00109462	-1.16282	Up-regulated
RAB30	0.0023888	0.563261	5.04782	3.93458	0.000106483	0.961654	Up-regulated
MCM6	0.00977762	0.56359	7.67293	3.41225	0.000744813	-0.814822	Up-regulated
HMG20A	0.0428392	0.56471	6.27893	2.76597	0.00607379	-2.69033	Up-regulated
NPC2	0.000104103	0.56517	11.4799	4.91568	1.55123e-06	4.89063	Up-regulated
CLSTN1	0.033841	0.565434	6.23922	2.87573	0.00435792	-2.39764	Up-regulated
ADAR	0.00241756	0.565565	9.23505	3.92772	0.000109393	0.936855	Up-regulated
RASGRF1	0.0197886	0.565895	5.75607	3.11724	0.0020262	-1.71612	Up-regulated
RASGRP3	3.07136e-05	0.566356	7.16932	5.25635	3.02308e-07	6.42484	Up-regulated
GNAS	0.0255783	0.566751	7.95746	3.00055	0.00295121	-2.05179	Up-regulated
MYH9	0.043365	0.56787	10.0593	2.75935	0.00619465	-2.70764	Up-regulated
CYB5A	0.0257939	0.568199	9.70215	2.99674	0.00298715	-2.06257	Up-regulated
PATJ	0.00961267	0.56866	5.42128	3.42131	0.000721443	-0.785945	Up-regulated
STEAP1	0.0220954	0.568857	4.47485	3.06562	0.00239627	-1.86609	Up-regulated
QPRT	0.00643431	0.569055	6.60473	3.56863	0.000425729	-0.306887	Up-regulated
GPNMB	0.00274153	0.569318	9.89377	3.88127	0.000131173	0.769971	Up-regulated
RUFY3	0.00349056	0.569384	6.87208	3.79939	0.000179896	0.480138	Up-regulated
ZFP64	0.0332144	0.56945	3.7014	2.88354	0.00425453	-2.3764	Up-regulated
PARP3	0.0398278	0.571425	6.84115	2.79787	0.0055209	-2.60638	Up-regulated
PSD4	5.2046e-05	0.571557	6.40587	5.12145	5.83428e-07	5.8073	Up-regulated
PIM2	6.06418e-08	0.571839	7.91535	6.75268	9.11906e-11	14.0915	Up-regulated
HABP2	0.0096146	0.572149	3.31839	3.42074	0.000722902	-0.787776	Up-regulated
IGFBP7	0.0121458	0.572281	10.3658	3.32053	0.00102447	-1.10306	Up-regulated
ZNF212	0.00490931	0.572412	6.64683	3.67798	0.000284559	0.0605206	Up-regulated
RBPMS	0.0147508	0.572873	6.50395	3.24282	0.00133493	-1.34162	Up-regulated
RBBP9	0.0170733	0.573005	6.35919	3.18119	0.00164097	-1.52712	Up-regulated
FBP1	0.00107874	0.573927	9.67065	4.20228	3.61301e-05	1.95892	Up-regulated
AGTR2	0.0226386	0.574124	3.84869	3.05596	0.0024721	-1.8939	Up-regulated
ACP5	0.0142497	0.57419	8.8929	3.25709	0.00127205	-1.2982	Up-regulated
CDH1	0.00752616	0.574453	8.93285	3.50649	0.000532953	-0.511196	Up-regulated
FAU	0.0451866	0.574717	10.4902	2.73811	0.00659731	-2.76293	Up-regulated
CTTNBP2	0.0173617	0.575178	3.28817	3.17234	0.00168989	-1.55348	Up-regulated
PPP1R2	5.57835e-05	0.575309	8.57709	5.09763	6.54386e-07	5.69959	Up-regulated
RPL15	0.00159177	0.575441	10.316	4.07635	6.04937e-05	1.48263	Up-regulated
VLDLR	0.000179338	0.575902	7.20125	4.76325	3.13812e-06	4.23168	Up-regulated
PSMB4	0.00671394	0.576099	9.36499	3.55129	0.000453409	-0.364222	Up-regulated
ACTR1B	0.0184548	0.576231	8.18661	3.14673	0.00183921	-1.62941	Up-regulated
IKZF3	9.49824e-05	0.57656	4.95064	4.94731	1.33741e-06	5.02951	Up-regulated
ZNF423	0.0023888	0.576758	5.26498	3.93452	0.000106506	0.961456	Up-regulated
RPA1	0.004247	0.576889	7.37837	3.72691	0.00023688	0.22816	Up-regulated
FNBP1	0.0152256	0.577021	8.85715	3.2309	0.00138967	-1.37777	Up-regulated
DYRK4	0.0210293	0.577218	7.46466	3.08811	0.002228	-1.80104	Up-regulated
INPP4A	0.0254565	0.577482	4.54641	3.00318	0.00292672	-2.04437	Up-regulated
SEC11A	0.0166757	0.578206	9.02064	3.19391	0.00157296	-1.48912	Up-regulated
PDE6B	0.0444324	0.578272	5.23677	2.7457	0.00645074	-2.74321	Up-regulated
INCENP	0.00548347	0.578535	4.55949	3.63152	0.000338079	-0.0968015	Up-regulated
GNA12	0.000229311	0.578733	5.96486	4.69905	4.20065e-06	3.95936	Up-regulated
CTSW	4.79813e-06	0.5789	6.00643	5.7484	2.46906e-08	8.78506	Up-regulated
ABI3BP	0.0184548	0.579325	9.04269	3.1461	0.00184304	-1.63127	Up-regulated
ATP1B2	1.23013e-05	0.579419	5.37571	5.51976	8.07194e-08	7.66766	Up-regulated
PDGFRB	0.0154525	0.579457	9.58721	3.22368	0.00142378	-1.39958	Up-regulated
WDR59	0.0279097	0.579589	7.76058	2.95646	0.00339189	-2.17554	Up-regulated
MAFG	0.044789	0.579786	5.22711	2.74237	0.00651476	-2.75188	Up-regulated
ACO1	0.00118153	0.580422	8.91601	4.17151	4.10264e-05	1.84136	Up-regulated
PLXNA1	0.00495813	0.580642	7.23373	3.67469	0.000288066	0.049329	Up-regulated
CALM3	0.000742059	0.581959	10.1905	4.31843	2.22161e-05	2.40944	Up-regulated
CD1E	2.27621e-06	0.582169	5.02044	5.9376	9.02395e-09	9.73612	Up-regulated
TP63	0.00510237	0.582749	5.20253	3.66135	0.000302725	0.0040037	Up-regulated
SIGIRR	0.00681169	0.583275	5.7365	3.54508	0.000463735	-0.384711	Up-regulated
POLB	0.0170733	0.58367	7.34955	3.18063	0.00164401	-1.52878	Up-regulated
AMOT	9.60279e-06	0.583736	6.69703	5.59408	5.51356e-08	8.02699	Up-regulated
LARP4B	0.0370973	0.584065	8.30118	2.83201	0.00497999	-2.5155	Up-regulated
RAI1	0.0485481	0.584263	6.6269	2.70774	0.00721419	-2.84127	Up-regulated
SCIN	2.22336e-05	0.584394	6.30407	5.37939	1.6413e-07	6.99931	Up-regulated
SRPX2	0.00176699	0.584526	6.67208	4.04617	6.83224e-05	1.37036	Up-regulated
LTBP2	5.82656e-08	0.584592	9.15579	6.77564	7.96522e-11	14.22	Up-regulated
PUM1	0.000570919	0.584658	8.70258	4.40239	1.55315e-05	2.74167	Up-regulated
ADGRA2	0.0106321	0.584855	7.24491	3.3739	0.000851733	-0.936224	Up-regulated
SYNGR1	0.0290718	0.586633	5.24157	2.94021	0.0035689	-2.2207	Up-regulated
ALDH18A1	0.000378284	0.586765	6.95168	4.54065	8.51369e-06	3.30078	Up-regulated
TRA2A	0.0275861	0.587555	6.8975	2.96089	0.00334503	-2.16318	Up-regulated
CSTA	0.0439163	0.587884	5.51807	2.75307	0.00631137	-2.72404	Up-regulated
CYP2E1	0.0273148	0.58795	5.04578	2.96655	0.00328599	-2.14736	Up-regulated
SLC16A2	0.00991064	0.588411	6.03636	3.40648	0.000760064	-0.833177	Up-regulated
CCT8	0.0127441	0.588608	8.9603	3.30372	0.00108529	-1.1551	Up-regulated
ITGAE	0.0409687	0.588871	7.1685	2.78682	0.00570706	-2.63557	Up-regulated
CD209	0.0269996	0.589003	5.59336	2.97241	0.00322592	-2.13096	Up-regulated
G3BP2	0.00675776	0.590451	8.4091	3.54838	0.000458216	-0.373818	Up-regulated
RPL12	0.0255572	0.590583	9.82299	3.00119	0.00294528	-2.05	Up-regulated
LCK	0.00225616	0.590649	4.74888	3.95842	9.69317e-05	1.04812	Up-regulated
ITGA11	0.0236768	0.590715	4.87602	3.03498	0.00264442	-1.95401	Up-regulated
C2	0.00388819	0.591702	7.60716	3.75949	0.000209425	0.340899	Up-regulated
ST6GALNAC4	0.0340436	0.592032	6.73498	2.87344	0.00438867	-2.40386	Up-regulated
MLLT6	0.0263767	0.592097	8.22871	2.98456	0.00310462	-2.09688	Up-regulated
CFI	0.010436	0.592492	8.63156	3.38667	0.000814625	-0.895927	Up-regulated
DTX1	0.00252011	0.59269	4.45462	3.91254	0.000116101	0.882138	Up-regulated
COPZ1	0.0286669	0.593282	9.0832	2.94577	0.00350743	-2.20528	Up-regulated
SERPING1	0.0412254	0.594007	7.77709	2.78245	0.00578227	-2.64708	Up-regulated
TRAF6	0.0298447	0.594336	6.61396	2.92998	0.00368464	-2.24901	Up-regulated
PTGDR	0.010622	0.594467	5.00594	3.37515	0.000848015	-0.932267	Up-regulated
EVL	0.0310905	0.594797	9.47246	2.91191	0.00389748	-2.29879	Up-regulated
CTSF	0.000206398	0.595126	7.55562	4.72898	3.66805e-06	4.08594	Up-regulated
PRIM1	6.33452e-05	0.595587	6.60924	5.05888	7.88026e-07	5.52526	Up-regulated
CNTN1	0.00039488	0.596181	4.2306	4.52687	9.04531e-06	3.24439	Up-regulated
SRP14	3.02944e-05	0.596772	8.82881	5.26778	2.85757e-07	6.47776	Up-regulated
IGLL1	0.00302848	0.597101	9.87831	3.84833	0.000149044	0.652702	Up-regulated
ST3GAL6	0.00192506	0.597167	6.56039	4.01514	7.73709e-05	1.2557	Up-regulated
FBXL5	3.10399e-05	0.597825	8.07824	5.2514	3.09762e-07	6.40194	Up-regulated
PBX3	1.2198e-05	0.59822	8.03586	5.52554	7.83741e-08	7.69544	Up-regulated
EXOC7	0.0236954	0.59901	6.01166	3.03435	0.00264974	-1.9558	Up-regulated
STARD10	0.0136531	0.5998	7.3939	3.27288	0.00120573	-1.24997	Up-regulated
SKP2	0.00967457	0.599998	5.46585	3.41743	0.000731379	-0.798336	Up-regulated
CPA3	0.0117495	0.600854	8.36191	3.333	0.000981405	-1.06429	Up-regulated
PRPF4	0.045936	0.601051	7.75465	2.73159	0.00672557	-2.77982	Up-regulated
CD79A	3.02944e-05	0.601065	5.06158	5.26812	2.85279e-07	6.47934	Up-regulated
SCMH1	0.0210293	0.602104	5.52736	3.08756	0.00223195	-1.80262	Up-regulated
FANCD2	0.036607	0.602368	4.21097	2.83975	0.00486425	-2.49475	Up-regulated
PPP3CB	0.00014683	0.602697	8.58947	4.81733	2.44884e-06	4.46347	Up-regulated
GATM	2.01308e-05	0.602754	5.09486	5.40292	1.45855e-07	7.11042	Up-regulated
NPR2	0.0394638	0.603224	6.58431	2.80322	0.00543268	-2.59219	Up-regulated
MED10	0.0025477	0.603289	7.49462	3.90674	0.000118765	0.861282	Up-regulated
PSMB1	0.0130995	0.604079	9.78229	3.29285	0.0011264	-1.18863	Up-regulated
LIPA	7.58995e-07	0.604269	10.0932	6.17351	2.49021e-09	10.9545	Up-regulated
RTF1	0.0149896	0.604409	5.14798	3.23716	0.00136064	-1.35879	Up-regulated
NUP210	0.0301639	0.604606	6.57747	2.92448	0.00374832	-2.26421	Up-regulated
ELP3	0.0356156	0.605199	7.63153	2.85216	0.00468383	-2.46138	Up-regulated
TARBP2	0.0154687	0.60612	5.64209	3.22249	0.0014295	-1.40319	Up-regulated
NDUFA9	0.0168755	0.606318	7.60971	3.18644	0.00161257	-1.51145	Up-regulated
INO80	0.0396035	0.607108	6.29369	2.80139	0.00546274	-2.59705	Up-regulated
CBR3	0.0198937	0.608095	5.72442	3.11358	0.00205056	-1.72682	Up-regulated
ARMCX2	0.00421972	0.608227	7.40317	3.72927	0.000234782	0.2363	Up-regulated
SYS1	0.0412254	0.608293	7.33263	2.7826	0.00577969	-2.64669	Up-regulated
CLINT1	0.0207584	0.608951	9.11861	3.09569	0.00217374	-1.779	Up-regulated
COL14A1	0.00132647	0.609008	6.13378	4.13721	4.72286e-05	1.71122	Up-regulated
TAB1	0.0422046	0.609083	4.70669	2.77232	0.00595999	-2.67371	Up-regulated
SERPINE2	3.37268e-05	0.609544	8.14434	5.22899	3.45798e-07	6.29852	Up-regulated
ZNF10	0.000984708	0.609873	5.84697	4.22721	3.25768e-05	2.05474	Up-regulated
MALL	0.00345453	0.609939	9.71896	3.80349	0.000177095	0.494524	Up-regulated
TCTN3	0.0297035	0.610005	6.9055	2.93225	0.00365862	-2.24273	Up-regulated
DDO	0.0105908	0.610202	4.04443	3.37703	0.000842479	-0.926342	Up-regulated
CHAD	0.0385796	0.6104	3.59642	2.81273	0.00527931	-2.56696	Up-regulated
SLC25A12	0.000431793	0.610729	6.55654	4.50183	1.00939e-05	3.14232	Up-regulated
MTHFS	0.00151312	0.611716	7.85656	4.09698	5.56431e-05	1.55978	Up-regulated
CADPS	0.00354422	0.611914	4.25353	3.79471	0.000183146	0.463726	Up-regulated
PDE6D	0.000486204	0.612243	7.07822	4.46138	1.20388e-05	2.97842	Up-regulated
FMNL3	0.00212713	0.612704	4.74626	3.98082	8.87022e-05	1.1298	Up-regulated
RXRG	0.00152105	0.612836	4.06276	4.09387	5.63504e-05	1.54812	Up-regulated
EDNRA	0.000152593	0.613231	8.07319	4.80719	2.56582e-06	4.41985	Up-regulated
TESK2	0.00024564	0.613362	6.5717	4.68216	4.53335e-06	3.88823	Up-regulated
NKIRAS1	0.0058672	0.614021	6.98536	3.60316	0.000375255	-0.191931	Up-regulated
NUMA1	0.00540549	0.61435	7.02671	3.636	0.000332532	-0.0817102	Up-regulated
CASP8	0.00942486	0.614878	5.28461	0.144311	0.00285364	-6.35405	Up-regulated
GUSB	0.035002	0.614942	8.36436	2.86093	0.00456007	-2.43773	Up-regulated
GRAMD1B	0.0140964	0.615074	4.46642	3.26165	0.00125258	-1.28431	Up-regulated
CBR1	0.00132494	0.615337	6.02053	4.13934	4.68181e-05	1.71929	Up-regulated
CCL13	0.018914	0.616522	7.61765	3.13678	0.00190045	-1.65875	Up-regulated
COL4A3	0.00984975	0.616654	4.31062	3.40874	0.000754048	-0.825981	Up-regulated
RIOK2	0.00331697	0.616786	7.94401	3.81793	0.000167556	0.54529	Up-regulated
TRIP11	0.0242981	0.618234	6.77393	3.02415	0.0027376	-1.98488	Up-regulated
ADRA2A	0.00153451	0.618366	5.7225	4.09079	5.7059e-05	1.53658	Up-regulated
C4B	0.0017679	0.618761	4.68217	4.04415	6.88792e-05	1.36287	Up-regulated
TOR3A	0.0300967	0.61909	6.35571	2.92574	0.00373366	-2.26073	Up-regulated
CD3G	3.07136e-05	0.619435	5.60936	5.2576	3.0046e-07	6.4306	Up-regulated
CTSK	3.69902e-05	0.620101	8.31127	5.20524	3.88407e-07	6.18935	Up-regulated
HSD17B6	0.0022573	0.620341	8.40584	3.95691	9.75128e-05	1.04262	Up-regulated
CUL2	0.0390882	0.620538	7.29387	2.80772	0.0053596	-2.58026	Up-regulated
BMP5	0.0220954	0.621263	6.76785	3.06569	0.00239572	-1.86588	Up-regulated
AQP3	1.59346e-05	0.621513	6.65339	5.45383	1.12839e-07	7.35207	Up-regulated
NRP1	0.00408942	0.621592	7.8981	3.7402	0.000225295	0.274037	Up-regulated
HBEGF	3.37268e-05	0.622018	8.69296	5.23032	3.43553e-07	6.30464	Up-regulated
TAF12	0.011989	0.622184	7.00997	3.32478	0.0010096	-1.08987	Up-regulated
ZNF45	0.0184548	0.622843	6.02051	3.14591	0.00184422	-1.63184	Up-regulated
PLAGL2	0.00585981	0.62304	6.58954	3.60459	0.000373298	-0.187163	Up-regulated
SPEN	0.0051778	0.623435	8.35092	3.65186	0.00031357	-0.0281297	Up-regulated
DAD1	0.00262235	0.623699	8.78848	3.89782	0.00012298	0.829227	Up-regulated
RAD51B	0.0394078	0.624818	4.21234	2.80436	0.00541419	-2.58919	Up-regulated
MRPS9	0.030815	0.625081	6.86406	2.91619	0.00384609	-2.28703	Up-regulated
CAPN3	0.0206385	0.625147	6.90156	3.09828	0.00215554	-1.77148	Up-regulated
RARB	0.0285432	0.625542	5.07534	2.94751	0.00348839	-2.20045	Up-regulated
RNASET2	0.0135651	0.626332	9.55807	3.27569	0.00119425	-1.24135	Up-regulated
RERE	0.0226386	0.627056	7.87502	3.05587	0.00247276	-1.89414	Up-regulated
PAMR1	0.0167	0.627188	6.67916	3.19044	0.00159124	-1.49949	Up-regulated
MID1	0.000121352	0.62778	6.73168	4.86944	1.92438e-06	4.68889	Up-regulated
GPR18	0.000501008	0.628663	3.78159	4.44431	1.29633e-05	2.90963	Up-regulated
EIF2D	0.00637271	0.6289	7.18742	3.57469	0.000416426	-0.28677	Up-regulated
ZBTB5	0.00212713	0.629295	5.55024	3.97921	8.92726e-05	1.12389	Up-regulated
CCDC85B	0.0151356	0.629492	6.27042	3.23384	0.00137596	-1.36886	Up-regulated
DHRS9	0.00657575	0.63015	4.05755	3.56095	0.000437784	-0.332306	Up-regulated
TRIM32	0.00288153	0.630282	6.21941	3.86552	0.000139448	0.713794	Up-regulated
CDK7	0.0261696	0.630348	7.30525	2.98926	0.00305878	-2.08365	Up-regulated
CUZD1	0.0297035	0.630545	3.74557	2.9326	0.00365469	-2.24177	Up-regulated
ITGB5	0.0232772	0.631599	8.20519	3.04236	0.00258251	-1.93288	Up-regulated
CIRBP	0.000317884	0.631928	10.1968	4.59099	6.81558e-06	3.508	Up-regulated
BMP3	7.93616e-07	0.632881	5.09915	6.15806	2.71229e-09	10.8736	Up-regulated
CD27	0.000298939	0.632962	5.88367	4.61784	6.04826e-06	3.61932	Up-regulated
STYX	0.0488588	0.633179	6.03707	2.70493	0.00727371	-2.84847	Up-regulated
CPNE3	0.012368	0.633574	9.79577	3.31478	0.0010449	-1.12088	Up-regulated
COX7A2L	0.0039036	0.635615	9.38018	3.75645	0.000211856	0.330334	Up-regulated
ASH2L	0.0053574	0.635878	8.45374	3.63962	0.000328109	-0.0694913	Up-regulated
ANGEL1	0.000763792	0.636207	6.596	4.30838	2.318e-05	2.37005	Up-regulated
NR2F2	0.0442847	0.636668	7.24778	2.74778	0.00641114	-2.73781	Up-regulated
HLA-DRA	0.000456634	0.636997	11.6437	4.48372	1.09243e-05	3.06877	Up-regulated
GEMIN5	0.0114578	0.637656	5.75369	3.34171	0.000952339	-1.03714	Up-regulated
RAD54B	0.0373634	0.638051	4.1556	2.82931	0.00502095	-2.52273	Up-regulated
NRIP1	0.0103804	0.63838	7.60719	3.3887	0.000808862	-0.889503	Up-regulated
MED17	0.0437713	0.638512	4.83385	2.75555	0.00626502	-2.71756	Up-regulated
KLF12	0.00267394	0.638577	6.26112	3.88915	0.000127209	0.798168	Up-regulated
ZMYM2	0.0208447	0.638972	6.55675	3.09282	0.00219418	-1.78737	Up-regulated
CD80	0.0107216	0.639368	5.14568	3.36868	0.000867343	-0.952647	Up-regulated
MPHOSPH9	0.00692845	0.640158	5.70845	3.53543	0.000480208	-0.416462	Up-regulated
NOD1	0.0265807	0.640223	6.20185	2.97856	0.00316394	-2.11371	Up-regulated
FLT3LG	0.00159177	0.640355	5.9243	4.07698	6.03405e-05	1.48497	Up-regulated
ALDOC	0.0348998	0.640421	7.18437	2.86361	0.00452289	-2.43049	Up-regulated
SSR4	0.00293557	0.640684	9.44983	3.85927	0.000142866	0.69156	Up-regulated
HOXB7	0.0170399	0.640882	5.39871	3.18224	0.00163527	-1.524	Up-regulated
TMEM59	0.0133343	0.641013	9.94835	3.28119	0.00117211	-1.22449	Up-regulated
BRD2	0.043732	0.64154	9.62601	2.75618	0.00625341	-2.71594	Up-regulated
UBTF	0.00804321	0.642133	5.40051	3.48419	0.000577264	-0.583736	Up-regulated
TSPYL1	0.00011607	0.642264	8.90429	4.88848	1.76128e-06	4.77176	Up-regulated
HINT1	0.000670593	0.64233	9.35372	4.3533	1.91598e-05	2.54675	Up-regulated
OAZ1	0.0210293	0.642462	10.9225	3.08879	0.00222304	-1.79905	Up-regulated
TCF7	0.0068239	0.642857	3.9499	3.54239	0.000468267	-0.393558	Up-regulated
ERCC3	0.0131541	0.642923	6.97141	3.28931	0.00114008	-1.19952	Up-regulated
KLRG1	0.000213584	0.644108	6.13559	4.71808	3.85414e-06	4.03973	Up-regulated
EPHA4	0.000317424	0.644305	6.5818	4.60135	6.50903e-06	3.55089	Up-regulated
PPP2R5A	0.0107216	0.644503	8.01323	3.36856	0.000867696	-0.953014	Up-regulated
SMYD3	0.0272681	0.644634	7.05426	2.96818	0.00326919	-2.1428	Up-regulated
PER3	0.0166757	0.644832	6.83799	3.19447	0.00157001	-1.48743	Up-regulated
FEM1B	0.0439163	0.645359	5.70156	2.75226	0.00632658	-2.72615	Up-regulated
PUS1	0.0234987	0.645819	5.37108	3.0381	0.0026181	-1.94509	Up-regulated
FOXH1	0.000695605	0.646214	4.13634	4.34023	2.02548e-05	2.49518	Up-regulated
HDAC1	0.00225616	0.646346	9.17833	3.9586	9.68642e-05	1.04876	Up-regulated
ELF5	2.44196e-05	0.646802	5.57417	5.34288	1.96959e-07	6.82774	Up-regulated
CMAHP	0.044789	0.64707	7.79138	2.74237	0.00651475	-2.75188	Up-regulated
EML4	0.0106857	0.647268	9.60123	3.37099	0.000860406	-0.945386	Up-regulated
USE1	0.00780471	0.648255	5.50643	3.49421	0.000556946	-0.551199	Up-regulated
HIBADH	0.00142014	0.648387	9.15366	4.11811	5.1059e-05	1.63918	Up-regulated
CHL1	5.98056e-05	0.648848	4.45344	5.0732	7.35817e-07	5.58956	Up-regulated
SMARCC1	0.0232772	0.648914	8.28301	3.04249	0.00258148	-1.93253	Up-regulated
EIF4A2	0.0210293	0.649111	10.5608	3.08782	0.00223007	-1.80187	Up-regulated
CLU	0.0112694	0.649638	4.95744	3.34937	0.000927436	-1.0132	Up-regulated
SUOX	0.00563046	0.649901	6.60738	3.62195	0.00035022	-0.128983	Up-regulated
ZXDA	0.00262235	0.650625	4.73849	3.89495	0.000124365	0.81894	Up-regulated
ITGA9	0.0254099	0.650889	6.60704	3.0045	0.00291441	-2.04062	Up-regulated
ANKRD26	0.0106321	0.650955	4.54461	3.3741	0.000851119	-0.935571	Up-regulated
ISLR	0.00144939	0.651547	5.11722	4.1094	5.29032e-05	1.60641	Up-regulated
CD40	0.00261188	0.651679	6.48113	3.89963	0.000122114	0.835727	Up-regulated
DFFB	0.0345671	0.65181	5.85416	2.86708	0.00447506	-2.42109	Up-regulated
ZNF22	0.0357367	0.651876	7.64741	2.85037	0.00470952	-2.46621	Up-regulated
ARHGAP8	0.002228	0.651942	4.03761	3.96506	9.44196e-05	1.07229	Up-regulated
GPAM	0.000378284	0.652008	6.39363	4.54014	8.53271e-06	3.29871	Up-regulated
WDR7	0.011301	0.652732	6.65611	3.3478	0.000932497	-1.01812	Up-regulated
BARD1	0.00993482	0.652864	6.66693	3.40426	0.000765993	-0.840212	Up-regulated
BHLHE40	0.0377595	0.653456	9.94033	2.82382	0.00510514	-2.53739	Up-regulated
PDK3	0.00880762	0.653588	6.96494	3.45285	0.00064537	-0.684939	Up-regulated
TRIP6	0.0259558	0.653654	8.78987	2.99296	0.00302316	-2.07323	Up-regulated
HEXA	0.0483537	0.653983	5.77164	2.70974	0.00717208	-2.83615	Up-regulated
DHPS	0.0051043	0.654115	8.07636	3.65854	0.000305897	-0.00551324	Up-regulated
TNFRSF17	0.0146783	0.654178	5.18716	3.24473	0.00132636	-1.33583	Up-regulated
DCAF7	0.0132303	0.654246	8.48483	3.28578	0.00115392	-1.21039	Up-regulated
SEMA3A	0.00232939	0.654444	5.80648	3.94496	0.000102219	0.999248	Up-regulated
BTRC	0.0467038	0.654576	5.84371	2.72439	0.0068699	-2.79843	Up-regulated
LASP1	0.049725	0.655036	9.68663	2.69799	0.00742306	-2.86626	Up-regulated
RPL22	0.0051043	0.655366	9.23187	3.65826	0.000306214	-0.00645964	Up-regulated
RBP4	0.0383052	0.655563	5.33809	2.81641	0.00522082	-2.55715	Up-regulated
CIB1	0.00710354	0.655826	9.77673	3.52363	0.000501083	-0.455156	Up-regulated
SMU1	0.0252649	0.656024	6.90282	3.00781	0.00288397	-2.03127	Up-regulated
ACADSB	0.00618088	0.65609	4.9282	3.58653	0.000398821	-0.247427	Up-regulated
CHRNB1	0.0333252	0.656221	5.99185	2.88211	0.00427328	-2.38029	Up-regulated
MRPS6	2.43963e-06	0.656814	8.96384	5.91229	1.03388e-08	9.60752	Up-regulated
PIK3R4	0.031395	0.65688	5.96249	2.90737	0.0039528	-2.31128	Up-regulated
TBC1D2B	0.0127441	0.657802	8.6002	3.30323	0.0010871	-1.15661	Up-regulated
MS4A2	0.000317884	0.658031	6.90284	4.59224	6.77791e-06	3.51317	Up-regulated
NEK6	0.0157865	0.658131	7.17187	3.21554	0.00146319	-1.42413	Up-regulated
RAB5B	0.0497503	0.65846	9.31231	2.6975	0.00743364	-2.8675	Up-regulated
NECTIN1	0.0498871	0.658723	3.78122	2.69593	0.00746772	-2.87151	Up-regulated
TRIM37	0.0441487	0.65925	5.76931	2.74946	0.00637938	-2.73345	Up-regulated
HP1BP3	0.00898093	0.659974	6.67577	3.4463	0.000660525	-0.705987	Up-regulated
NSD1	0.0252015	0.660237	4.84526	3.00935	0.00286983	-2.0269	Up-regulated
LTA4H	0.00831848	0.660435	10.5335	3.47262	0.000601568	-0.621173	Up-regulated
SMAD3	0.018911	0.660501	7.74603	3.13724	0.00189756	-1.65739	Up-regulated
TMPRSS2	0.0132241	0.660567	8.30335	3.28684	0.00114976	-1.20713	Up-regulated
UROD	0.00209249	0.660962	8.3492	3.98915	8.58166e-05	1.16025	Up-regulated
COMMD3	0.0183338	0.661093	8.75017	3.14915	0.00182461	-1.62226	Up-regulated
MRPL49	0.0263953	0.661488	6.22508	2.98396	0.00311043	-2.09854	Up-regulated
KANK2	0.00829877	0.661752	7.45527	3.47435	0.000597874	-0.615583	Up-regulated
SMARCAD1	0.00210453	0.661818	6.88686	3.98603	8.68857e-05	1.14885	Up-regulated
HERC1	0.00466397	0.662344	7.39223	3.69488	0.00026715	0.118201	Up-regulated
MITF	0.00249397	0.662476	5.37896	3.91825	0.000113533	0.902701	Up-regulated
LY86	0.0130995	0.662739	7.64244	3.29295	0.00112603	-1.18833	Up-regulated
HINFP	0.0211712	0.663661	5.59266	3.08366	0.00226038	-1.81394	Up-regulated
LRP1	0.00563046	0.663727	8.0358	3.62251	0.000349502	-0.127111	Up-regulated
ZNF84	0.0329357	0.665109	6.11834	2.88702	0.00420911	-2.36691	Up-regulated
CTSZ	0.00434396	0.665373	9.19907	3.71779	0.000245148	0.196781	Up-regulated
EGR1	0.00080675	0.665834	10.2205	4.29013	2.50352e-05	2.29868	Up-regulated
ZNF16	0.0195282	0.666294	5.4008	3.12248	0.00199172	-1.70076	Up-regulated
ACOX2	0.00639254	0.66636	7.13926	3.57327	0.000418595	-0.291502	Up-regulated
EPG5	0.0114419	0.666492	4.5723	3.34354	0.000946332	-1.03142	Up-regulated
TRAF3	0.00434549	0.666953	4.46655	3.71694	0.000245938	0.193838	Up-regulated
USP30	0.00383368	0.667348	4.72055	3.76388	0.000205965	0.356155	Up-regulated
ZNF76	0.000426367	0.667545	6.64674	4.50606	9.90874e-06	3.15954	Up-regulated
FAN1	0.00777768	0.668335	6.42123	3.49678	0.000551827	-0.542813	Up-regulated
APOC1	0.0411124	0.66873	8.05489	2.78532	0.0057327	-2.63951	Up-regulated
AK3	0.0252969	0.668994	8.82133	3.007	0.00289133	-2.03354	Up-regulated
C2CD2	0.0271109	0.66985	7.57482	2.97074	0.00324294	-2.13564	Up-regulated
SP140	0.0051778	0.670969	5.22973	3.65195	0.000313467	-0.02783	Up-regulated
PRKCQ	0.000868193	0.671166	6.71015	4.26542	2.77727e-05	2.20251	Up-regulated
MYO1D	0.00967457	0.671825	7.59301	3.41761	0.000730895	-0.797737	Up-regulated
GZMK	3.02944e-05	0.671913	6.73354	5.27918	2.70133e-07	6.53063	Up-regulated
MLYCD	0.0355334	0.672022	5.82213	2.85394	0.00465845	-2.45658	Up-regulated
MYOF	0.0370973	0.672154	8.37233	2.832	0.00498011	-2.51552	Up-regulated
PLA2R1	0.000951407	0.67222	4.35913	4.23747	3.1215e-05	2.09428	Up-regulated
ZNF337	0.00626389	0.672351	7.62118	3.58148	0.00040624	-0.264216	Up-regulated
MAPT	0.0198614	0.672483	4.13265	3.11489	0.0020418	-1.72299	Up-regulated
PEPD	0.00191935	0.672812	8.78037	4.01674	7.68791e-05	1.26158	Up-regulated
TMEM98	0.000501008	0.67301	7.36808	4.44342	1.30132e-05	2.90606	Up-regulated
KATNA1	0.0343308	0.673207	7.29361	2.86966	0.00443978	-2.4141	Up-regulated
CHD4	0.0142253	0.67347	7.77751	3.25805	0.00126793	-1.29527	Up-regulated
ACOX3	0.0152696	0.6738	6.78668	3.22811	0.00140276	-1.3862	Up-regulated
CD200	0.0166843	0.673997	4.88	3.19211	0.00158239	-1.49449	Up-regulated
PPFIBP2	0.00502075	0.674985	7.69928	3.66818	0.000295136	0.0271852	Up-regulated
NCDN	0.0201013	0.675709	5.01433	3.10838	0.0020857	-1.74202	Up-regulated
ECH1	0.0110875	0.676367	9.02616	3.35583	0.000906896	-0.99296	Up-regulated
SETMAR	0.000474532	0.676499	7.81487	4.47227	1.14822e-05	3.02244	Up-regulated
GNRH1	0.021474	0.676696	5.86759	3.07735	0.00230707	-1.83221	Up-regulated
PFDN1	0.00967457	0.678211	7.83572	3.41819	0.000729416	-0.795902	Up-regulated
TRIL	0.0470274	0.678935	6.02156	2.72078	0.00694321	-2.80773	Up-regulated
EIF3H	0.00156849	0.679198	9.81034	4.08357	5.87513e-05	1.5096	Up-regulated
HFE	0.00295422	0.680581	3.82636	3.85691	0.000144177	0.683173	Up-regulated
ROS1	0.0444324	0.681502	7.68889	2.74592	0.00644661	-2.74265	Up-regulated
CD83	0.0487218	0.6817	8.6176	2.70621	0.00724667	-2.84521	Up-regulated
ZSCAN21	0.0198937	0.681832	5.70661	3.11377	0.00204932	-1.72628	Up-regulated
LSAMP	0.00301415	0.682358	6.11686	3.85099	0.000147514	0.66217	Up-regulated
CD28	0.0159687	0.682688	4.08705	3.21168	0.00148227	-1.43577	Up-regulated
ZNF184	0.00335268	0.684004	5.65705	3.8127	0.000170957	0.526863	Up-regulated
CD8A	0.00952142	0.685518	6.73498	3.42454	0.000713293	-0.775651	Up-regulated
BORA	0.0300967	0.686572	6.184	2.92555	0.00373585	-2.26125	Up-regulated
BMP4	0.000899218	0.686967	3.80711	4.25602	2.88881e-05	2.16603	Up-regulated
RAC2	0.0154687	0.687099	9.22944	3.22285	0.00142774	-1.40208	Up-regulated
NPHP3	0.000109388	0.687691	7.74911	4.90313	1.64494e-06	4.83572	Up-regulated
ARHGDIB	0.000125808	0.687823	10.5349	4.85798	2.02944e-06	4.63916	Up-regulated
MEF2C	0.00832017	0.68802	7.17665	3.47204	0.000602828	-0.623072	Up-regulated
SLC1A2	0.0107736	0.688481	3.42377	3.36668	0.000873377	-0.958916	Up-regulated
AJUBA	0.00634427	0.689469	6.35684	3.57707	0.000412833	-0.278879	Up-regulated
ITGB7	7.45443e-05	0.689732	7.09836	5.01724	9.61029e-07	5.33917	Up-regulated
B4GAT1	0.00262235	0.689864	7.20221	3.89504	0.000124321	0.819265	Up-regulated
DUSP10	0.0354741	0.689995	4.24096	2.85483	0.00464582	-2.45418	Up-regulated
GALT	0.00225461	0.690324	6.69083	3.96043	9.6164e-05	1.05544	Up-regulated
FIG4	0.0105908	0.690588	7.14213	3.37782	0.000840158	-0.923847	Up-regulated
GTF2E1	0.000271814	0.690785	6.44797	4.65291	5.17038e-06	3.76556	Up-regulated
CD2	0.00200634	0.692431	7.48316	4.00224	8.14604e-05	1.20824	Up-regulated
BDNF	0.00151258	0.692629	4.1677	4.09798	5.54165e-05	1.56355	Up-regulated
ZNF18	0.00855146	0.69276	6.56473	3.46274	0.000623093	-0.653074	Up-regulated
RAB27A	0.0326635	0.692958	6.36397	2.89105	0.00415718	-2.35592	Up-regulated
BAMBI	0.00778397	0.693485	8.60767	3.49602	0.000553337	-0.545295	Up-regulated
CXCL3	0.0388806	0.693945	5.12319	2.80982	0.00532581	-2.57469	Up-regulated
CEBPA	0.0169726	0.694801	8.4681	3.18428	0.00162418	-1.51789	Up-regulated
NEB	0.0443161	0.694933	4.05018	2.74723	0.00642175	-2.73926	Up-regulated
STAM	0.0290334	0.695789	7.39274	2.94099	0.00356022	-2.21854	Up-regulated
TAF2	0.00830811	0.695921	7.42859	3.4735	0.000599683	-0.618325	Up-regulated
SNX8	0.0175986	0.696052	6.73736	3.16542	0.00172909	-1.57405	Up-regulated
HLA-DOB	2.98891e-07	0.69625	5.98733	6.37267	8.17199e-10	12.0103	Up-regulated
CYP2C18	0.00577608	0.696579	4.42526	3.61204	0.000363226	-0.162231	Up-regulated
CHRDL2	0.0259096	0.696776	3.76565	2.99463	0.00300715	-2.0685	Up-regulated
MLH1	0.00343041	0.69704	7.39556	3.80602	0.000175389	0.503395	Up-regulated
GORASP2	0.00126948	0.697106	8.0276	4.15118	4.46011e-05	1.76412	Up-regulated
HCST	0.00497426	0.697237	7.62694	3.67237	0.000290569	0.0414283	Up-regulated
IDH3A	0.021505	0.697632	7.16603	3.07641	0.00231412	-1.83493	Up-regulated
TMED3	0.0232693	0.697764	8.55743	3.04463	0.0025638	-1.9264	Up-regulated
PRICKLE4	0.00203359	0.698159	8.12979	3.99801	8.2845e-05	1.19271	Up-regulated
POLR3D	0.00642199	0.698291	4.64518	3.57091	0.000422209	-0.299328	Up-regulated
PHF1	0.00238259	0.699081	6.31477	3.93765	0.000105205	0.972759	Up-regulated
INTS12	0.0327825	0.700595	7.40861	2.88953	0.0041768	-2.36009	Up-regulated
SPINT2	0.016019	0.700661	9.34729	3.2103	0.00148913	-1.43992	Up-regulated
EVC	0.00365317	0.700792	4.03736	3.78333	0.000191273	0.42394	Up-regulated
FOXO4	0.00274305	0.700924	8.17756	3.87893	0.000132371	0.761623	Up-regulated
MMP12	0.0401563	0.70099	3.42274	2.7945	0.00557699	-2.61528	Up-regulated
VPS45	0.000290517	0.701977	7.60615	4.62577	5.83813e-06	3.65229	Up-regulated
JMJD7	0.0284906	0.702307	5.10935	2.94845	0.00347807	-2.19781	Up-regulated
EPB41L1	0.0132674	0.702702	4.46611	3.28343	0.00116319	-1.2176	Up-regulated
RBP1	3.69902e-05	0.702833	7.58182	5.2021	3.94427e-07	6.1749	Up-regulated
CD37	0.0439163	0.703294	7.67206	2.75267	0.00631897	-2.72509	Up-regulated
P2RY10	0.0412254	0.703557	4.93328	2.7831	0.00577101	-2.64537	Up-regulated
FBLN1	8.76671e-05	0.703623	8.00353	4.96849	1.21044e-06	5.12295	Up-regulated
PARM1	0.00941861	0.703821	9.22151	3.42918	0.000701729	-0.76084	Up-regulated
LSM4	0.0429599	0.704084	8.06303	2.7641	0.00610776	-2.69523	Up-regulated
RNPS1	0.00976978	0.704611	6.62315	3.4131	0.000742584	-0.812107	Up-regulated
TNFSF10	0.00086746	0.705072	9.24899	4.26664	2.76307e-05	2.20726	Up-regulated
GPX7	0.0173262	0.705203	7.44669	3.17424	0.00167928	-1.54783	Up-regulated
ST13	0.0195282	0.705269	8.58306	3.1221	0.0019942	-1.70187	Up-regulated
HLA-DMB	0.000119991	0.705335	9.87146	4.8775	1.85358e-06	4.72396	Up-regulated
TOP2B	3.02944e-05	0.705533	8.74693	5.27569	2.7483e-07	6.51442	Up-regulated
CFD	0.000269391	0.706059	10.0292	4.65675	5.08216e-06	3.78161	Up-regulated
IRX3	0.00152105	0.706257	9.45384	4.09429	5.62539e-05	1.5497	Up-regulated
PTGIS	0.00690608	0.707244	7.53402	3.53717	0.000477192	-0.410731	Up-regulated
TRAPPC2	0.017912	0.707508	5.0745	3.15808	0.00177157	-1.59582	Up-regulated
UCHL3	0.0023241	0.707771	7.83158	3.94633	0.000101669	1.00421	Up-regulated
POLR2C	0.00120939	0.708693	7.73857	4.16394	4.23245e-05	1.81256	Up-regulated
LARGE1	2.66832e-07	0.708824	7.04751	6.40175	6.9307e-10	12.1665	Up-regulated
STRBP	0.000178914	0.708956	5.88576	4.76549	3.10622e-06	4.24122	Up-regulated
CCND2	0.00231444	0.709219	9.05133	3.94897	0.000100614	1.01381	Up-regulated
LTBP3	0.00110807	0.709878	5.48548	4.19091	3.78698e-05	1.91541	Up-regulated
PLCG2	0.0240098	0.710404	8.02544	3.02947	0.00269147	-1.96973	Up-regulated
LITAF	0.00225616	0.710734	10.7273	3.95784	9.71552e-05	1.046	Up-regulated
MANBA	0.013076	0.711458	7.63846	3.29431	0.0011208	-1.18413	Up-regulated
TRADD	0.00488456	0.712511	6.48713	3.67997	0.000282456	0.0672941	Up-regulated
HGSNAT	0.0412254	0.712972	4.80752	2.78262	0.00577926	-2.64663	Up-regulated
VWA5A	0.000317884	0.713433	6.97414	4.59284	6.75988e-06	3.51565	Up-regulated
EIF1	2.25538e-05	0.713499	10.701	5.37062	1.71494e-07	6.95801	Up-regulated
CORIN	0.000546584	0.713932	4.86806	4.41723	1.45706e-05	2.801	Up-regulated
CUL1	0.000902065	0.714684	8.10172	4.25424	2.91028e-05	2.15917	Up-regulated
MT1F	0.0103039	0.715079	7.34138	3.39182	0.000800088	-0.879633	Up-regulated
ALDH9A1	4.17893e-05	0.715605	9.90557	5.17445	4.51313e-07	6.04835	Up-regulated
SECISBP2L	0.00405507	0.715803	8.15338	3.74375	0.000222294	0.28631	Up-regulated
MRPL46	0.000817418	0.715869	7.4345	4.28388	2.57015e-05	2.27433	Up-regulated
HEXB	0.0394638	0.716461	9.88857	2.80346	0.00542889	-2.59158	Up-regulated
SLU7	0.0131371	0.716922	7.19236	3.29015	0.00113681	-1.19693	Up-regulated
FXR1	3.22339e-06	0.717712	6.89048	5.8374	1.54229e-08	9.22952	Up-regulated
HHIP	0.0142253	0.718041	5.94232	3.25807	0.00126785	-1.29522	Up-regulated
MANF	0.0488599	0.718897	9.02076	2.7043	0.00728724	-2.85009	Up-regulated
CHI3L2	0.00926678	0.719292	7.27667	3.4354	0.000686486	-0.740937	Up-regulated
UFC1	0.0265807	0.719358	8.46753	2.97919	0.00315772	-2.11197	Up-regulated
EIF3E	0.00039488	0.719424	9.56757	4.52627	9.06901e-06	3.24196	Up-regulated
ZNF211	0.00642199	0.720675	6.23033	3.57073	0.000422484	-0.299921	Up-regulated
DPYS	0.000340617	0.721795	4.33097	4.57089	7.45027e-06	3.42504	Up-regulated
MFAP4	2.54613e-05	0.722255	10.7222	5.33111	2.08842e-07	6.77263	Up-regulated
OLR1	0.00426648	0.722518	9.07644	3.7244	0.000239133	0.219502	Up-regulated
S100A13	0.044027	0.723308	6.33406	2.75071	0.00635577	-2.73019	Up-regulated
FILIP1	0.000104103	0.723967	7.84407	4.91851	1.53084e-06	4.90302	Up-regulated
SFTPD	9.74544e-05	0.724164	11.0024	4.93774	1.39887e-06	4.98743	Up-regulated
DHODH	0.0255179	0.724822	3.94915	3.00204	0.00293727	-2.04758	Up-regulated
TIMP2	0.0333966	0.725152	8.54339	2.88107	0.004287	-2.38313	Up-regulated
RTN2	0.00952142	0.725283	5.7715	3.425	0.000712132	-0.774175	Up-regulated
RPL4	5.96242e-06	0.725678	9.56221	5.70019	3.17887e-08	8.54652	Up-regulated
DNMT3A	0.000546584	0.726534	4.0854	4.41767	1.45431e-05	2.80276	Up-regulated
HSD17B4	0.000755332	0.727653	9.35531	4.31241	2.27895e-05	2.38581	Up-regulated
ST6GALNAC6	0.000491453	0.727719	7.80956	4.45527	1.23619e-05	2.95379	Up-regulated
CCND1	0.0103572	0.728114	9.68974	3.38985	0.000805639	-0.88589	Up-regulated
ADCK1	0.0369639	0.72818	5.64512	2.83487	0.00493694	-2.50784	Up-regulated
MR1	0.0315595	0.728378	7.53536	2.90498	0.00398215	-2.31783	Up-regulated
SV2B	8.7481e-09	0.729102	4.18531	7.20586	5.97956e-12	16.6819	Up-regulated
MAGED1	0.0208243	0.729365	7.34478	3.09392	0.00218634	-1.78417	Up-regulated
SULF1	0.0152696	0.729694	7.06147	3.22855	0.00140069	-1.38488	Up-regulated
TFCP2	0.00564818	0.730155	6.92933	3.61931	0.000353639	-0.137841	Up-regulated
ALG9	0.0173914	0.730419	7.79858	3.17098	0.00169753	-1.55753	Up-regulated
ERBB3	0.0429425	0.730484	6.15008	2.76456	0.00609942	-2.69403	Up-regulated
COX10	0.0173617	0.730945	7.08624	3.17263	0.0016883	-1.55263	Up-regulated
SEMA4F	0.000486204	0.731011	5.28219	4.46238	1.19867e-05	2.98245	Up-regulated
PPEF1	0.0195282	0.731077	3.01964	3.12216	0.00199382	-1.70171	Up-regulated
PARP16	0.000120438	0.731274	6.20379	4.87293	1.89341e-06	4.70407	Up-regulated
PYGM	0.0186478	0.731406	4.03952	3.14233	0.00186606	-1.64239	Up-regulated
C4BPA	0.000463325	0.731538	10.1466	4.47907	1.11477e-05	3.04993	Up-regulated
HIVEP1	0.0269996	0.732196	6.15437	2.97271	0.00322287	-2.13012	Up-regulated
HYAL3	0.0223574	0.732394	5.0697	3.06092	0.00243287	-1.87962	Up-regulated
TSG101	0.0211712	0.732525	8.38369	3.08389	0.00225871	-1.81328	Up-regulated
FNTB	0.0152256	0.732789	6.92282	3.2303	0.00139247	-1.37959	Up-regulated
ZNF263	0.0485481	0.733118	8.35115	2.7079	0.00721084	-2.84087	Up-regulated
NAALAD2	0.00497426	0.733842	4.81858	3.67193	0.000291044	0.0399379	Up-regulated
PCDH15	0.00028133	0.734105	3.79636	4.63757	5.53815e-06	3.70147	Up-regulated
API5	0.0380377	0.734171	8.22307	2.82006	0.00516355	-2.54742	Up-regulated
SLC15A2	0.00642199	0.736278	6.64764	3.57029	0.000423158	-0.301373	Up-regulated
ARHGEF6	0.0342485	0.736739	9.02983	2.87113	0.00441977	-2.4101	Up-regulated
RIPK2	0.0166757	0.736936	7.43743	3.19394	0.00157279	-1.48902	Up-regulated
TPX2	0.0488599	0.737924	3.66131	2.7044	0.00728511	-2.84984	Up-regulated
FRZB	3.39395e-11	0.738021	8.023	8.28734	5.79975e-15	23.2933	Up-regulated
ZMYM3	0.00993482	0.73878	4.92388	3.40486	0.000764394	-0.838321	Up-regulated
DHRS4	0.0173888	0.738977	7.89243	3.17145	0.0016949	-1.55614	Up-regulated
UTP14C	0.0298447	0.739043	6.87919	2.92931	0.00369233	-2.25086	Up-regulated
GNPTAB	0.000258131	0.739175	7.81338	4.66788	4.83443e-06	3.82823	Up-regulated
TTC4	0.0376275	0.739306	7.89117	2.82601	0.00507146	-2.53155	Up-regulated
HCAR3	0.0343089	0.739767	4.44049	2.87021	0.00443225	-2.4126	Up-regulated
RYR2	0.010558	0.739833	5.1533	3.38084	0.000831363	-0.914328	Up-regulated
GPC6	0.0260989	0.739899	6.36769	2.99085	0.00304339	-2.07916	Up-regulated
BHLHE22	0.000710025	0.740162	6.68402	4.32993	2.116e-05	2.45462	Up-regulated
EPHA1	0.0468983	0.74036	5.8625	2.72238	0.00691072	-2.80362	Up-regulated
RPRD2	0.00328683	0.740952	6.54301	3.82138	0.000165353	0.557431	Up-regulated
BTG2	0.000340617	0.741281	8.84718	4.57362	7.36092e-06	3.43628	Up-regulated
TRRAP	0.00926678	0.742006	8.10688	3.43534	0.000686616	-0.741109	Up-regulated
DDX1	0.0164814	0.742071	8.79467	3.20091	0.00153661	-1.46812	Up-regulated
ZNF143	8.79153e-05	0.742598	6.68213	4.9658	1.22589e-06	5.11107	Up-regulated
ZHX2	0.000486204	0.74273	7.40942	4.46027	1.20969e-05	2.97394	Up-regulated
CYFIP2	0.000706161	0.743322	7.8714	4.33339	2.08518e-05	2.46823	Up-regulated
ICOS	6.7315e-08	0.743667	6.81503	6.69377	1.28833e-10	13.7633	Up-regulated
SH2D1A	0.0193932	0.743717	6.61632	3.12586	0.0019698	-1.69085	Up-regulated
ARF4	0.0127441	0.743783	8.81465	3.30323	0.00108713	-1.15663	Up-regulated
HADH	0.0263229	0.744244	8.54906	2.98573	0.00309315	-2.09359	Up-regulated
CPQ	0.00302635	0.744376	7.70602	3.84923	0.000148525	0.655902	Up-regulated
ALG14	0.0137168	0.744639	6.29832	3.27105	0.00121323	-1.25555	Up-regulated
DOCK3	0.0232693	0.744837	4.56424	3.04423	0.0025671	-1.92755	Up-regulated
RTTN	0.017912	0.745363	6.78413	3.15787	0.00177283	-1.59646	Up-regulated
IL2RB	0.000670593	0.745495	6.62162	4.35413	1.90919e-05	2.55005	Up-regulated
GM2A	0.00250298	0.745824	6.86815	3.91657	0.000114285	0.89663	Up-regulated
GGT7	0.0425703	0.746219	3.96028	2.76845	0.0060291	-2.68384	Up-regulated
CD1A	0.0499261	0.747207	4.71317	2.69513	0.00748533	-2.87357	Up-regulated
EPHX1	0.00381769	0.747338	8.19841	3.76565	0.000204585	0.362314	Up-regulated
APLNR	0.000140122	0.74794	7.31521	4.83287	2.2795e-06	4.53048	Up-regulated
TTC3	0.00250688	0.748194	9.40099	3.91541	0.000114806	0.892451	Up-regulated
CACNA1C	0.000345536	0.748458	4.97148	4.56624	7.6051e-06	3.40588	Up-regulated
STX3	0.041767	0.749182	6.94389	2.77646	0.00588677	-2.66284	Up-regulated
TMEM14A	0.0349081	0.749774	7.0038	2.86318	0.00452874	-2.43163	Up-regulated
CXCL12	3.39395e-11	0.750727	8.22816	8.21678	9.27944e-15	22.845	Up-regulated
MOXD1	0.0261575	0.751881	7.20169	2.98977	0.00305379	-2.0822	Up-regulated
SQSTM1	0.00335268	0.752803	9.66227	3.81316	0.000170656	0.528481	Up-regulated
TUFM	0.0058672	0.752869	8.46402	3.60308	0.000375372	-0.192215	Up-regulated
MAPK10	0.00014683	0.753198	4.702	4.81924	2.42734e-06	4.47172	Up-regulated
CLDN12	0.0209295	0.753922	8.12055	3.09117	0.00220597	-1.79216	Up-regulated
BTD	0.0220954	0.754251	5.85384	3.06535	0.00239833	-1.86685	Up-regulated
CFB	0.0283782	0.754514	8.07053	2.95043	0.0034566	-2.19232	Up-regulated
NR1D1	0.00458163	0.755107	4.37302	3.70044	0.000261644	0.137237	Up-regulated
SLAMF6	0.000793448	0.755568	6.40895	4.29617	2.44055e-05	2.32229	Up-regulated
SLC46A2	0.00356692	0.7557	7.30191	3.79097	0.000185782	0.45063	Up-regulated
PPAT	0.000552038	0.756424	5.94286	4.41138	1.49424e-05	2.7776	Up-regulated
NME4	0.00249397	0.75853	8.46721	3.91894	0.000113226	0.905189	Up-regulated
LY9	0.030727	0.758596	4.83706	2.91747	0.0038309	-2.28352	Up-regulated
MPRIP	0.0110875	0.759057	8.43688	3.35551	0.000907915	-0.993975	Up-regulated
MAP4K1	0.0199767	0.759189	5.88986	3.1119	0.00206185	-1.73173	Up-regulated
SEL1L3	3.22339e-06	0.759518	8.63123	5.84799	1.45778e-08	9.28277	Up-regulated
BOD1	0.00253473	0.759979	7.76322	3.90955	0.000117467	0.871383	Up-regulated
GLB1	0.0152457	0.76044	8.41624	3.22946	0.00139639	-1.38211	Up-regulated
AMPD1	0.0023888	0.761668	4.97991	3.93414	0.000106666	0.960078	Up-regulated
MLLT10	5.57835e-05	0.761822	5.99038	5.09826	6.52421e-07	5.70241	Up-regulated
KMO	0.00176699	0.762151	6.0918	4.04603	6.83606e-05	1.36984	Up-regulated
CD52	0.000118666	0.762415	9.19672	4.8818	1.8169e-06	4.74267	Up-regulated
DIDO1	0.0499261	0.762941	5.59483	2.69504	0.00748721	-2.87379	Up-regulated
SPCS1	0.0428392	0.763336	9.38164	2.76569	0.00607889	-2.69107	Up-regulated
GPC5	0.0473245	0.7636	4.9963	2.71801	0.00700001	-2.81487	Up-regulated
IMPA2	0.0232772	0.764126	7.80965	3.04331	0.0025747	-1.93018	Up-regulated
BTF3	0.000792326	0.764192	8.83388	4.29757	2.42626e-05	2.32773	Up-regulated
COPS4	0.0230792	0.764653	7.30512	3.04885	0.0025293	-1.91431	Up-regulated
MUTYH	0.0198207	0.765114	4.9941	3.11593	0.00203491	-1.71996	Up-regulated
CCNI	0.00716564	0.76518	10.8863	3.52068	0.000506444	-0.464829	Up-regulated
FZD7	0.0275257	0.765707	6.38287	2.96194	0.00333394	-2.16023	Up-regulated
HEBP1	0.0172324	0.766497	8.56295	3.17672	0.00166552	-1.54045	Up-regulated
CSRP1	3.61222e-07	0.766694	10.0816	6.3222	1.08638e-09	11.7404	Up-regulated
HTR2B	1.59346e-05	0.767929	4.75099	5.45307	1.13274e-07	7.34845	Up-regulated
MAL	0.00406752	0.767945	8.05358	3.74228	0.000223533	0.281224	Up-regulated
PCBD1	0.00380578	0.768142	7.35486	3.76715	0.000203426	0.367516	Up-regulated
CA11	0.0263229	0.768274	5.19937	2.98557	0.0030947	-2.09404	Up-regulated
ROBO3	0.0232772	0.768406	6.68764	3.04364	0.002572	-1.92925	Up-regulated
FAP	0.00674682	0.768538	5.39823	3.54939	0.000456552	-0.370508	Up-regulated
ARHGEF2	0.00564818	0.769064	9.39877	3.61935	0.000353594	-0.137726	Up-regulated
IL1B	0.0959501	0.769709	7.29885	2.33639	0.0202154	-3.73195	Up-regulated
HLA-DMA	0.00977762	0.769788	10.5542	3.41185	0.000745853	-0.816085	Up-regulated
LSM10	0.0131371	0.769854	6.92865	3.29052	0.0011354	-1.1958	Up-regulated
ACYP2	0.0234335	0.769986	5.65662	3.03935	0.00260764	-1.94152	Up-regulated
PEX19	0.000104103	0.770052	7.62816	4.91809	1.53386e-06	4.90117	Up-regulated
CRTAP	0.00976978	0.770183	6.77156	3.41347	0.000741628	-0.81094	Up-regulated
MED14	0.0105939	0.770578	5.3958	3.3764	0.000844329	-0.928327	Up-regulated
BGN	0.00316324	0.770644	10.8681	3.83291	0.000158175	0.598138	Up-regulated
CXCR5	0.00158933	0.771368	3.63944	4.07899	5.9853e-05	1.49246	Up-regulated
CCL5	0.000642947	0.771763	8.59201	4.36885	1.79305e-05	2.6083	Up-regulated
ITGB8	0.0370124	0.772093	3.5044	2.8341	0.00494848	-2.5099	Up-regulated
EMC3	0.0242762	0.772553	8.52571	3.02487	0.00273128	-1.98282	Up-regulated
RUNX1	0.0265807	0.772619	7.48865	2.97846	0.00316497	-2.114	Up-regulated
CDC25B	0.00304177	0.773804	8.34498	3.84647	0.000150113	0.646139	Up-regulated
LAT	0.00239921	0.774068	5.27306	3.93043	0.000108235	0.946644	Up-regulated
TGFB3	0.030727	0.774594	7.61562	2.91761	0.00382924	-2.28314	Up-regulated
BCL2	4.1072e-07	0.775055	6.03454	6.29141	1.2914e-09	11.5766	Up-regulated
DDX10	0.0107216	0.775187	8.18316	3.36862	0.000867516	-0.952827	Up-regulated
TMEM87A	0.00360221	0.775911	9.49287	3.7877	0.000188113	0.439208	Up-regulated
POU2AF1	0.0378155	0.776043	5.18603	2.823	0.00511789	-2.53959	Up-regulated
AATF	0.00845202	0.77624	7.35404	3.46656	0.000614692	-0.640758	Up-regulated
STMN3	0.0303535	0.776635	8.24935	2.92211	0.00377603	-2.27074	Up-regulated
SNRPB2	0.0408702	0.777162	8.01196	2.78795	0.00568774	-2.63258	Up-regulated
FCGR2B	0.0111457	0.777557	7.0116	3.35352	0.000914208	-1.00022	Up-regulated
SDHC	0.0273386	0.777952	7.40072	2.96591	0.00329259	-2.14914	Up-regulated
RBL2	0.0104589	0.77894	8.56699	3.38554	0.000817839	-0.899489	Up-regulated
MAN2B1	0.0174978	0.780651	7.40087	3.16838	0.00171223	-1.56526	Up-regulated
RNF4	0.0412254	0.780783	7.0613	2.78255	0.00578054	-2.64682	Up-regulated
GSPT2	0.0210293	0.781376	7.3607	3.08731	0.00223374	-1.80334	Up-regulated
SNRNP40	0.0324818	0.781507	7.48798	2.89356	0.00412517	-2.34908	Up-regulated
CLEC4M	0.0265807	0.781771	4.38896	2.97862	0.00316333	-2.11354	Up-regulated
ZNF17	0.000961117	0.781902	6.58372	4.23403	3.1665e-05	2.08103	Up-regulated
KANK1	0.000486204	0.782231	7.56985	4.46394	1.19058e-05	2.98874	Up-regulated
COMT	0.00504935	0.782363	8.34627	3.66478	0.000298889	0.0156478	Up-regulated
MOV10	0.0265807	0.782495	7.04579	2.97919	0.00315772	-2.11196	Up-regulated
NUP160	0.00504935	0.782561	7.5058	3.6649	0.000298756	0.0160517	Up-regulated
CDC14B	0.00563046	0.783811	5.87153	3.62217	0.000349939	-0.12825	Up-regulated
NFATC3	0.0105908	0.784601	5.93437	3.37734	0.000841579	-0.925376	Up-regulated
METAP1	0.0108236	0.784931	8.27101	3.36443	0.000880232	-0.965984	Up-regulated
GALNT5	0.00635943	0.784996	5.08855	3.57584	0.000414689	-0.282963	Up-regulated
KPNA4	0.02437	0.785787	8.93161	3.02215	0.00275515	-1.99057	Up-regulated
SERTAD2	0.00377168	0.785852	8.07499	3.77106	0.000200426	0.381122	Up-regulated
MAP3K14	0.00700886	0.785984	6.18198	3.52951	0.000490572	-0.43588	Up-regulated
CBFA2T2	0.00657909	0.786313	6.48918	3.56025	0.000438906	-0.334637	Up-regulated
DCLRE1A	0.036607	0.786379	6.12494	2.84077	0.00484925	-2.49202	Up-regulated
F10	0.0424035	0.786708	6.05988	2.77042	0.00599388	-2.67869	Up-regulated
BCL11A	7.45443e-05	0.786972	5.91143	5.01569	9.68108e-07	5.33229	Up-regulated
HDC	0.00232014	0.787564	7.15999	3.94755	0.000101179	1.00866	Up-regulated
FUCA1	0.000537198	0.788222	8.70254	4.42606	1.40266e-05	2.83636	Up-regulated
ABCD4	0.0263229	0.788815	3.93127	2.98622	0.00308834	-2.09221	Up-regulated
RAB3GAP2	0.0104861	0.788881	8.22708	3.3833	0.000824263	-0.906568	Up-regulated
SDHA	0.0117744	0.78921	7.68028	3.33191	0.000985089	-1.06767	Up-regulated
SLAMF1	0.0314596	0.789342	5.11499	2.90635	0.00396525	-2.31407	Up-regulated
SLC35A1	2.3343e-05	0.79	8.90851	5.35535	1.85085e-07	6.88624	Up-regulated
CYCS	0.00891688	0.818537	6.74232	0.266389	0.00490147	-6.32962	Up-regulated
AIM2	0.00886899	0.828951	5.79836	0.277993	0.0481234	-6.32654	Up-regulated
CCL19	0.00110807	0.835168	7.57728	4.19102	3.78525e-05	1.91584	Up-regulated
PLA2G7	7.51802e-05	0.83549	7.71412	5.00951	9.96921e-07	5.3048	Up-regulated
HS3ST2	0.00014683	0.850452	6.92959	4.81745	2.4475e-06	4.46398	Up-regulated
IL6	0.0412535	0.899437	8.06933	1.27732	0.00202605	-5.57165	Up-regulated
IFIT1	0.0231289	0.932639	6.08407	1.74917	0.00814177	-4.88205	Up-regulated
JCHAIN	3.22339e-06	0.934913	9.89921	5.84952	1.44598e-08	9.29045	Up-regulated
FGG	3.69902e-05	1.23911	7.49123	5.20233	3.93982e-07	6.17596	Up-regulated
CHIT1	5.35264e-05	1.41108	6.14344	5.11313	6.0734e-07	5.7696	Up-regulated
PABPN1	0.835983	-0.79	7.59891	-0.39608	0.692364	-6.28777	Not Significant
INSRR	0.881938	-0.789905	4.35957	-0.28929	0.772585	-6.32342	Not Significant
FUT1	0.322136	-0.789811	4.60903	-1.49211	0.136858	-5.28394	Not Significant
DPP3	0.915147	-0.789716	6.38198	-0.213336	0.831229	-6.34202	Not Significant
SCNN1B	0.473874	-0.789621	7.80653	-1.14018	0.255238	-5.73229	Not Significant
LATS1	0.603197	-0.789527	4.55512	-0.876154	0.381739	-5.99068	Not Significant
CLK1	0.520081	-0.789432	7.45955	-1.04767	0.295742	-5.83046	Not Significant
NPTN	0.182522	-0.789337	8.9301	-1.91971	0.0559667	-4.58109	Not Significant
STS	0.192052	-0.789242	4.84758	-1.8874	0.0601974	-4.64019	Not Significant
MARK1	0.423756	-0.789148	5.49093	-1.25025	0.212311	-5.6048	Not Significant
OR3A1	0.978986	-0.789053	4.05973	-0.0508784	0.959461	-6.36293	Not Significant
KLK12	0.516172	-0.788958	3.36189	-1.05493	0.292415	-5.82306	Not Significant
GBP3	0.535502	-0.788864	5.6026	-1.01541	0.310833	-5.86276	Not Significant
PADI2	0.12246	-0.788769	4.17205	-2.18746	0.0295812	-4.05386	Not Significant
KAT2B	0.644335	-0.788674	6.87694	-0.788995	0.430819	-6.06121	Not Significant
SPAG1	0.15243	-0.78858	4.40674	-2.04143	0.0421968	-4.34966	Not Significant
DEFB1	0.866034	-0.788201	5.05219	-0.326782	0.74409	-6.31217	Not Significant
CELF2	0.638454	-0.787917	7.41889	-0.800575	0.424094	-6.05226	Not Significant
PTBP3	0.432764	-0.787822	9.25545	-1.22865	0.22029	-5.63072	Not Significant
PLAG1	0.813904	-0.787727	4.89117	-0.442375	0.658578	-6.26887	Not Significant
RAB3IP	0.535924	-0.787633	6.76716	-1.01297	0.311999	-5.86517	Not Significant
TBXAS1	0.896443	-0.787443	7.74677	-0.255193	0.798771	-6.33246	Not Significant
AFF4	0.607927	-0.787349	7.70044	-0.865685	0.387445	-5.99954	Not Significant
CDH10	0.779341	-0.787254	3.22299	-0.508271	0.611685	-6.23837	Not Significant
TANK	0.0591277	-0.787159	6.01399	-2.60883	0.00960027	-3.09068	Not Significant
TASP1	0.763886	-0.787065	5.41781	-0.543941	0.586939	-6.2201	Not Significant
HDAC4	0.404816	-0.78697	6.04584	-1.2948	0.196514	-5.54988	Not Significant
CBX5	0.520861	-0.786875	7.12064	-1.04557	0.296709	-5.8326	Not Significant
CRHR2	0.779341	-0.786781	4.36814	-0.508022	0.61186	-6.23849	Not Significant
SERPINB1	0.23015	-0.786686	8.9303	-1.7555	0.080327	-4.87136	Not Significant
NDUFAB1	0.0725976	-0.786591	8.59782	-2.48996	0.0133881	-3.37877	Not Significant
YES1	0.138382	-0.786496	7.74776	-2.10937	0.0358488	-4.21449	Not Significant
MMP16	0.918394	-0.786402	3.30299	-0.204551	0.83808	-6.34381	Not Significant
USP12	0.561293	-0.786307	5.31258	-0.961347	0.337252	-5.91465	Not Significant
MYO9A	0.961991	-0.786118	7.22751	-0.0984885	0.921619	-6.35947	Not Significant
BSG	0.563074	-0.786023	8.7762	-0.956343	0.339769	-5.91931	Not Significant
MRPS17	0.962927	-0.785928	7.72203	-0.0956973	0.923833	-6.35973	Not Significant
POLK	0.080671	-0.785834	4.27219	-2.43511	0.0155462	-3.50738	Not Significant
PPIB	0.183939	-0.785739	5.92472	-1.91512	0.0565521	-4.58954	Not Significant
GNA13	0.515759	-0.785644	8.21281	-1.05591	0.29197	-5.82206	Not Significant
CCT7	0.649826	-0.78555	8.67053	-0.776672	0.438044	-6.07059	Not Significant
KLF15	0.481037	-0.785455	6.35351	-1.12409	0.261989	-5.74996	Not Significant
CETN2	0.460716	-0.78536	9.18838	-1.16791	0.24389	-5.70126	Not Significant
ARF6	0.104838	-0.785265	5.22553	-2.28282	0.023232	-3.85009	Not Significant
WBP2	0.638926	-0.785171	10.1171	-0.798975	0.425019	-6.05351	Not Significant
NUDT21	0.080671	-0.785076	6.15461	-2.43548	0.0155309	-3.50653	Not Significant
GLMN	0.194174	-0.784981	6.90858	-1.87676	0.0616478	-4.65944	Not Significant
USP25	0.298504	-0.784887	5.2645	-1.55407	0.12136	-5.19279	Not Significant
FIBP	0.771645	-0.784792	6.97259	-0.527593	0.598222	-6.22863	Not Significant
PYGO1	0.793427	-0.784697	5.82661	-0.481871	0.630295	-6.2511	Not Significant
LIMK2	0.399106	-0.784508	5.5615	-1.30679	0.192416	-5.53479	Not Significant
ARRB2	0.16618	-0.784413	5.75466	-1.98551	0.0481162	-4.45768	Not Significant
SHCBP1	0.130983	-0.784319	9.89932	-2.14615	0.0327681	-4.13955	Not Significant
PER1	0.230638	-0.784224	5.94204	-1.75196	0.080936	-4.87734	Not Significant
RAB9BP1	0.427203	-0.784129	2.78201	-1.24211	0.215294	-5.61462	Not Significant
ATP6AP2	0.368612	-0.784034	9.81775	-1.37761	0.169485	-5.44279	Not Significant
RAB23	0.942486	-0.78394	6.45298	-0.144923	0.884881	-6.35396	Not Significant
ANK1	0.971145	-0.783845	3.27503	-0.0730705	0.941805	-6.36159	Not Significant
MAT2A	0.817726	-0.783656	9.67238	-0.435321	0.663683	-6.27188	Not Significant
ALS2	0.381625	-0.783561	7.88823	-1.34658	0.179266	-5.48369	Not Significant
PES1	0.319613	-0.783466	6.23552	-1.49864	0.135155	-5.2745	Not Significant
HOXA10	0.42314	-0.783372	3.86146	-1.25204	0.211657	-5.60262	Not Significant
CERS2	0.777361	-0.783277	8.52038	-0.513627	0.60794	-6.23571	Not Significant
GYPE	0.899897	-0.783182	4.41582	-0.243805	0.80757	-6.33523	Not Significant
TM9SF2	0.137177	-0.783088	9.36436	-2.11515	0.0353492	-4.20281	Not Significant
GPM6B	0.625463	-0.782993	6.91988	-0.827628	0.408625	-6.03086	Not Significant
SUB1	0.179942	-0.782898	7.69252	-1.92971	0.0547083	-4.56259	Not Significant
GMCL1	0.507214	-0.782804	6.4023	-1.07321	0.284151	-5.80419	Not Significant
PABPC3	0.278064	-0.782709	4.98117	-1.60902	0.108801	-5.10891	Not Significant
AVL9	0.822799	-0.782614	4.42776	-0.423216	0.67248	-6.27694	Not Significant
AMD1	0.282663	-0.782519	7.36521	-1.59651	0.111564	-5.12824	Not Significant
SOX7	0.270046	-0.782425	6.56692	-1.63472	0.103293	-5.06869	Not Significant
RPS13	0.816645	-0.78233	10.7946	-0.437611	0.662024	-6.27091	Not Significant
MAP3K13	0.924113	-0.782141	5.31371	-0.192608	0.847413	-6.34612	Not Significant
ICAM2	0.122941	-0.782046	8.41662	-2.18475	0.0297816	-4.05952	Not Significant
SLC28A2	0.620848	-0.781951	2.8134	-0.838239	0.402651	-6.02226	Not Significant
TROAP	0.97743	-0.781762	3.87453	-0.0560033	0.955381	-6.36267	Not Significant
TRIM22	0.708677	-0.781667	8.10438	-0.658284	0.510926	-6.15321	Not Significant
LDHC	0.0947364	-0.781573	3.27653	-2.34502	0.0197632	-3.71268	Not Significant
SIRT1	0.531548	-0.781478	7.13233	-1.02348	0.307012	-5.85478	Not Significant
REPS1	0.984986	-0.781383	4.79472	-0.034383	0.972598	-6.36362	Not Significant
MT1E	0.594518	-0.781288	7.32166	-0.891832	0.373291	-5.97721	Not Significant
ADD2	0.717316	-0.781194	5.24779	-0.640999	0.522076	-6.16413	Not Significant
CELA3B	0.86026	-0.78091	3.82002	-0.339757	0.734308	-6.30796	Not Significant
CETN3	0.728022	-0.780815	5.54123	-0.618555	0.53674	-6.17789	Not Significant
CCR2	0.895883	-0.780626	4.79915	-0.256158	0.798028	-6.33222	Not Significant
SMPD1	0.685827	-0.780531	6.29277	-0.706192	0.480688	-6.12141	Not Significant
KLF4	0.174893	-0.780436	8.34648	-1.9497	0.0522646	-4.52534	Not Significant
MSH2	0.492963	-0.780247	4.49713	-1.10047	0.272124	-5.77544	Not Significant
CARD10	0.772518	-0.780152	6.86151	-0.525422	0.599728	-6.22974	Not Significant
TGM1	0.848235	-0.780057	5.00764	-0.364297	0.715926	-6.29954	Not Significant
GFER	0.49281	-0.779868	4.0276	-1.10098	0.271904	-5.7749	Not Significant
SLC24A1	0.979024	-0.779773	6.59952	-0.0496723	0.960421	-6.36299	Not Significant
STX4	0.419512	-0.779679	7.03283	-1.2607	0.208523	-5.59208	Not Significant
CASP4	0.578454	-0.779584	6.23718	-0.928494	0.353995	-5.9448	Not Significant
PIEZO1	0.0615918	-0.779489	8.70596	-2.58557	0.0102555	-3.14806	Not Significant
SLPI	0.704125	-0.779395	10.0977	-0.669415	0.503812	-6.14602	Not Significant
SPTA1	0.449151	-0.7793	3.57824	-1.1931	0.233894	-5.67244	Not Significant
HCK	0.477372	-0.779205	7.50682	-1.13317	0.258166	-5.74003	Not Significant
PLS1	0.939558	-0.779111	6.59601	-0.154751	0.877135	-6.35253	Not Significant
LMO2	0.0585753	-0.779016	8.26238	-2.61471	0.00944092	-3.07611	Not Significant
ID1	0.544677	-0.778921	8.12262	-0.996723	0.319807	-5.88102	Not Significant
TBC1D10B	0.940954	-0.778827	6.28916	-0.149995	0.880882	-6.35323	Not Significant
MRPS7	0.690952	-0.778732	7.35887	-0.696936	0.486453	-6.12773	Not Significant
NFIL3	0.283607	-0.778637	7.60877	-1.59383	0.112163	-5.13237	Not Significant
DOCK4	0.56625	-0.778542	4.68257	-0.950076	0.342938	-5.92511	Not Significant
SUGP2	0.1438	-0.778448	7.33665	-2.08093	0.0383994	-4.2716	Not Significant
MT3	0.674614	-0.778353	3.50559	-0.727783	0.467388	-6.10635	Not Significant
PIBF1	0.475288	-0.778258	5.91873	-1.1364	0.256814	-5.73647	Not Significant
TEK	0.863375	-0.778164	8.71333	-0.333249	0.73921	-6.31009	Not Significant
TNNI2	0.735403	-0.777974	4.57751	-0.602274	0.547506	-6.18756	Not Significant
PPP4R1	0.896971	-0.77788	9.13571	-0.253264	0.80026	-6.33294	Not Significant
MRPL47	0.150923	-0.777785	5.77641	-2.04896	0.0414496	-4.3349	Not Significant
HES1	0.663751	-0.77769	7.28299	-0.748661	0.454724	-6.09137	Not Significant
HPSE	0.125474	-0.777596	5.12199	-2.17047	0.0308581	-4.0893	Not Significant
ADH5	0.402067	-0.777501	5.33257	-1.30109	0.194356	-5.54198	Not Significant
MYL9	0.891664	-0.777406	8.34134	-0.266606	0.789979	-6.32956	Not Significant
RANGRF	0.147548	-0.777311	4.48042	-2.06556	0.0398402	-4.30213	Not Significant
SLC22A1	0.224523	-0.777217	4.33788	-1.77673	0.0767578	-4.83525	Not Significant
VPS9D1	0.849887	-0.777122	6.75197	-0.360949	0.718424	-6.30072	Not Significant
MSI1	0.734307	-0.777027	3.74874	-0.605211	0.545556	-6.18583	Not Significant
ASGR2	0.214362	-0.776838	3.74559	-1.80951	0.0715029	-4.77867	Not Significant
ADIRF	0.317258	-0.776743	9.71073	-1.50541	0.133409	-5.26469	Not Significant
BLVRA	0.17591	-0.776649	8.82268	-1.94637	0.0526649	-4.53157	Not Significant
PPP1R14B	0.584253	-0.776554	7.48535	-0.913491	0.361813	-5.95822	Not Significant
ATG101	0.938206	-0.776459	7.20367	-0.158033	0.874551	-6.35203	Not Significant
PTPN23	0.883248	-0.776365	5.32962	-0.286368	0.77482	-6.32424	Not Significant
FOXD1	0.622967	-0.77627	4.04472	-0.832328	0.405972	-6.02706	Not Significant
PFKL	0.757786	-0.776175	5.90431	-0.559232	0.576475	-6.21189	Not Significant
PCGF2	0.590773	-0.77608	7.84087	-0.898585	0.369688	-5.97134	Not Significant
VRK1	0.97876	-0.775986	6.17579	-0.0516264	0.958865	-6.3629	Not Significant
PPP1R12B	0.702333	-0.775891	5.78254	-0.674784	0.500401	-6.14251	Not Significant
ACYP1	0.143466	-0.775796	6.49644	-2.08363	0.0381501	-4.2662	Not Significant
CLK4	0.70819	-0.775702	7.03132	-0.660422	0.509556	-6.15184	Not Significant
FBXL3	0.762269	-0.775607	7.80017	-0.547656	0.584389	-6.21813	Not Significant
MRM2	0.633996	-0.775512	5.97817	-0.810534	0.418359	-6.04446	Not Significant
GABARAPL2	0.225872	-0.775418	8.27611	-1.77241	0.0774727	-4.84263	Not Significant
CENPF	0.597413	-0.775323	4.05929	-0.886616	0.376088	-5.98172	Not Significant
MNT	0.271519	-0.775228	7.06272	-1.63028	0.104227	-5.07568	Not Significant
KCNQ3	0.910114	-0.775134	5.71225	-0.222762	0.823892	-6.34002	Not Significant
E2F1	0.103842	-0.775039	4.97822	-2.28747	0.0229554	-3.83994	Not Significant
TALDO1	0.603474	-0.774944	7.34512	-0.874671	0.382544	-5.99194	Not Significant
CD180	0.821848	-0.77485	3.75054	-0.426847	0.669837	-6.27544	Not Significant
PARP2	0.466303	-0.77466	6.25708	-1.15627	0.24861	-5.71438	Not Significant
NBN	0.994995	-0.774565	6.59068	-0.0110755	0.991172	-6.36413	Not Significant
ZBTB44	0.325523	-0.774471	6.40526	-1.48223	0.139465	-5.29814	Not Significant
SMC3	0.427203	-0.774376	6.41127	-1.2425	0.215148	-5.61415	Not Significant
XRCC6	0.12199	-0.774281	7.72536	-2.18967	0.0294185	-4.04923	Not Significant
LDLR	0.984474	-0.774187	10.125	-0.0365737	0.970852	-6.36354	Not Significant
DAAM2	0.0966376	-0.774092	6.52417	-2.33025	0.0205429	-3.74563	Not Significant
KRT37	0.766075	-0.773997	3.29805	-0.538442	0.590723	-6.223	Not Significant
TNFRSF6B	0.635101	-0.773903	4.17109	-0.807147	0.420304	-6.04713	Not Significant
SHROOM2	0.402705	-0.773808	6.16478	-1.29971	0.194829	-5.54372	Not Significant
DNAH3	0.71449	-0.773713	4.01919	-0.647353	0.517963	-6.16015	Not Significant
PSMA1	0.715359	-0.773619	7.01016	-0.645462	0.519185	-6.16134	Not Significant
KIAA0040	0.847105	-0.773524	6.30929	-0.367831	0.713293	-6.29828	Not Significant
TNFSF11	0.615424	-0.773429	3.57639	-0.848937	0.396681	-6.01349	Not Significant
ME2	0.90055	-0.773334	7.10644	-0.241464	0.809382	-6.33579	Not Significant
SNW1	0.290391	-0.77324	8.04385	-1.57558	0.116313	-5.16029	Not Significant
KISS1	0.96553	-0.773145	4.07479	-0.0866428	0.931021	-6.36054	Not Significant
POLE	0.78719	-0.77305	5.85796	-0.491992	0.623131	-6.2463	Not Significant
APC	0.628717	-0.772956	3.6042	-0.820546	0.412641	-6.03653	Not Significant
OTP	0.552952	-0.772861	4.61037	-0.979207	0.328369	-5.89782	Not Significant
GNL3	0.943052	-0.772766	6.55858	-0.143255	0.886198	-6.35419	Not Significant
PPP2R5B	0.769867	-0.772672	6.68704	-0.531103	0.595792	-6.22682	Not Significant
DTWD2	0.322626	-0.772577	5.96556	-1.48926	0.137607	-5.28805	Not Significant
PIGH	0.113926	-0.772482	5.58239	-2.2309	0.0265231	-3.96206	Not Significant
HMGN3	0.143844	-0.772388	5.82052	-2.08045	0.0384437	-4.27256	Not Significant
RBBP7	0.177949	-0.772293	8.66471	-1.93733	0.053766	-4.54844	Not Significant
ASL	0.987837	-0.772198	4.84948	-0.0277983	0.977844	-6.36382	Not Significant
TNFRSF19	0.495295	-0.772103	5.49597	-1.09634	0.273924	-5.77985	Not Significant
SLC2A1	0.675467	-0.771914	6.33792	-0.72591	0.468533	-6.10768	Not Significant
MPZL2	0.579389	-0.771819	7.42521	-0.925695	0.355445	-5.94732	Not Significant
FKBP3	0.395505	-0.771725	6.33166	-1.31541	0.189507	-5.52384	Not Significant
TNNI3	0.71248	-0.77163	3.48028	-0.650551	0.515899	-6.15813	Not Significant
PUS7	0.864641	-0.771535	6.65468	-0.329775	0.74183	-6.31121	Not Significant
MYBPC3	0.94307	-0.771441	4.63505	-0.142742	0.886602	-6.35427	Not Significant
IGF1	0.25877	-0.771346	5.27856	-1.66842	0.0964123	-5.01502	Not Significant
PRDX6	0.776378	-0.771251	10.2712	-0.515297	0.606774	-6.23487	Not Significant
XPOT	0.325985	-0.771157	5.59342	-1.48015	0.14002	-5.30112	Not Significant
CCL1	0.505727	-0.771062	3.33833	-1.07678	0.282557	-5.80047	Not Significant
GFI1B	0.801558	-0.770967	4.13308	-0.465418	0.642014	-6.25868	Not Significant
USH2A	0.600039	-0.770873	3.68636	-0.88248	0.378316	-5.98528	Not Significant
SERPINE1	0.463253	-0.770778	7.91924	-1.16323	0.245781	-5.70656	Not Significant
CCR1	0.444937	-0.770683	6.58699	-1.20097	0.230832	-5.66331	Not Significant
AKAP7	0.199509	-0.770588	4.84776	-1.85966	0.0640392	-4.69016	Not Significant
PBX2	0.0638786	-0.770494	6.95938	-2.56233	0.0109495	-3.20488	Not Significant
SF3B3	0.0952574	-0.770399	7.18413	-2.34218	0.019911	-3.71903	Not Significant
USP6	0.349098	-0.770304	4.65826	-1.42348	0.15577	-5.38064	Not Significant
PHF2	0.485173	-0.77021	6.42111	-1.11537	0.265701	-5.75943	Not Significant
DYNLT3	0.0972477	-0.770115	5.87542	-2.32587	0.0207789	-3.75535	Not Significant
HIPK2	0.818026	-0.77002	7.62533	-0.434583	0.664218	-6.2722	Not Significant
DNMBP	0.336794	-0.769926	4.14285	-1.45243	0.147563	-5.3404	Not Significant
SOX21	0.518959	-0.769831	4.52164	-1.05009	0.294632	-5.82801	Not Significant
TAF1	0.16121	-0.769736	5.42394	-2.00649	0.0458176	-4.41749	Not Significant
GTF3C4	0.684397	-0.769642	4.49622	-0.70826	0.479405	-6.11999	Not Significant
PDLIM5	0.578432	-0.769547	6.61382	-0.928909	0.35378	-5.94442	Not Significant
CTIF	0.828783	-0.769357	6.61249	-0.411032	0.681381	-6.28189	Not Significant
NR1I2	0.541843	-0.769263	3.71761	-1.00231	0.317106	-5.8756	Not Significant
TGFBR2	0.70819	-0.769073	8.64257	-0.660634	0.50942	-6.1517	Not Significant
STAG2	0.723077	-0.768979	5.51916	-0.628681	0.530099	-6.17174	Not Significant
TCEAL9	0.100696	-0.768884	8.02482	-2.30662	0.0218462	-3.79792	Not Significant
VIPR1	0.546432	-0.768789	9.72294	-0.993175	0.321529	-5.88444	Not Significant
MMS19	0.885218	-0.7686	7.86243	-0.282111	0.778078	-6.32542	Not Significant
MT1M	0.0930959	-0.768505	8.71624	-2.35375	0.0193146	-3.69311	Not Significant
POU5F1	0.0745428	-0.768316	3.59806	-2.47468	0.0139609	-3.41487	Not Significant
CFDP1	0.350217	-0.768221	7.71559	-1.41903	0.157065	-5.38677	Not Significant
PLP2	0.452652	-0.768126	7.47042	-1.18521	0.236996	-5.68154	Not Significant
NELL1	0.926865	-0.768032	2.91898	-0.186062	0.852538	-6.34733	Not Significant
MLF1	0.109652	-0.767937	4.97823	-2.2551	0.0249422	-3.91019	Not Significant
HMGB3	0.986864	-0.767842	5.38616	-0.0303623	0.975801	-6.36375	Not Significant
MYRIP	0.836743	-0.767748	4.01228	-0.393413	0.694331	-6.2888	Not Significant
ABCB10	0.589773	-0.767653	6.76028	-0.902055	0.367845	-5.9683	Not Significant
HBS1L	0.16432	-0.767369	4.9025	-1.99483	0.0470833	-4.43988	Not Significant
PMS1	0.34141	-0.767274	4.68175	-1.44186	0.150519	-5.35518	Not Significant
ATP6V1G1	0.479266	-0.76718	9.79139	-1.12917	0.259845	-5.74441	Not Significant
TMEM165	0.309647	-0.767085	7.09454	-1.52338	0.128854	-5.23839	Not Significant
TYMS	0.289424	-0.76699	5.96291	-1.58031	0.115226	-5.15308	Not Significant
CFP	0.0817178	-0.766896	5.06636	-2.4276	0.0158647	-3.52478	Not Significant
ACO2	0.681676	-0.766801	7.23871	-0.712695	0.47666	-6.11692	Not Significant
ILK	0.408958	-0.766706	7.08673	-1.28574	0.199656	-5.56121	Not Significant
TNFSF4	0.824594	-0.766611	4.40432	-0.418516	0.675908	-6.27887	Not Significant
IFFO1	0.208441	-0.766517	7.83501	-1.82875	0.0685591	-4.745	Not Significant
PHYHD1	0.847105	-0.766422	6.14092	-0.368284	0.712955	-6.29812	Not Significant
HSPA6	0.827711	-0.766327	5.83605	-0.41239	0.680386	-6.28135	Not Significant
MAGEH1	0.239788	-0.766233	6.91692	-1.72556	0.0855895	-4.92155	Not Significant
S100A11	0.262573	-0.766138	8.30974	-1.65672	0.0987578	-5.03377	Not Significant
KCNK3	0.179384	-0.766043	7.20524	-1.93226	0.0543914	-4.55786	Not Significant
EMC2	0.806824	-0.765949	6.90486	-0.454151	0.650091	-6.26373	Not Significant
TACC2	0.143157	-0.765854	7.54734	-2.08714	0.0378295	-4.25919	Not Significant
EIF4A3	0.113979	-0.765759	9.01549	-2.22977	0.0265992	-3.96448	Not Significant
NAT2	0.525919	-0.76557	2.80007	-1.03332	0.302395	-5.84496	Not Significant
TMOD3	0.728987	-0.765475	5.75192	-0.615764	0.538578	-6.17956	Not Significant
CKAP4	0.0861858	-0.76538	8.34694	-2.39846	0.0171547	-3.59179	Not Significant
WDR47	0.580578	-0.765286	5.25506	-0.923317	0.35668	-5.94945	Not Significant
NAE1	0.326777	-0.765191	6.17743	-1.47854	0.140449	-5.30342	Not Significant
PTTG3P	0.196287	-0.765096	4.62104	-1.8699	0.0625986	-4.6718	Not Significant
CHP1	0.525831	-0.765002	8.92216	-1.03358	0.302272	-5.84469	Not Significant
PAEP	0.18133	-0.764907	3.57329	-1.92514	0.0552798	-4.57105	Not Significant
CAPN9	0.557875	-0.764812	6.19218	-0.969937	0.332961	-5.90659	Not Significant
RPL37A	0.629085	-0.764718	7.67213	-0.81997	0.412969	-6.03699	Not Significant
DAO	0.841908	-0.764623	3.87934	-0.379546	0.704586	-6.29402	Not Significant
PLEKHA6	0.761062	-0.764528	5.74277	-0.551172	0.581979	-6.21625	Not Significant
ADRA1A	0.26806	-0.764434	4.71472	-1.64187	0.1018	-5.05739	Not Significant
COL9A3	0.806824	-0.764339	4.1131	-0.454276	0.650001	-6.26367	Not Significant
PFAS	0.394326	-0.764244	6.45432	-1.31871	0.188403	-5.51964	Not Significant
KIAA0513	0.417992	-0.764149	6.36936	-1.26571	0.206727	-5.58595	Not Significant
RNF24	0.366034	-0.764055	6.55945	-1.38495	0.16723	-5.43298	Not Significant
ADAMTS2	0.850683	-0.76396	4.63131	-0.359815	0.719272	-6.30112	Not Significant
MGAT1	0.725369	-0.763865	8.59938	-0.623896	0.533232	-6.17466	Not Significant
RBM7	0.112404	-0.763771	6.22868	-2.23924	0.0259691	-3.94426	Not Significant
VPS13A	0.535583	-0.763676	5.65925	-1.01481	0.311122	-5.86336	Not Significant
MED7	0.184498	-0.763581	6.22297	-1.91274	0.0568575	-4.59392	Not Significant
ABCC2	0.966682	-0.763487	3.12031	-0.0830588	0.933867	-6.36083	Not Significant
HIPK1	0.471259	-0.763392	4.48767	-1.14607	0.252798	-5.72577	Not Significant
TNFRSF11A	0.18179	-0.763297	3.61183	-1.92325	0.0555187	-4.57455	Not Significant
GABRE	0.513613	-0.763203	5.08807	-1.05989	0.290156	-5.81797	Not Significant
RNF146	0.305553	-0.763108	6.80857	-1.53277	0.126524	-5.22453	Not Significant
CTBS	0.165981	-0.763013	7.27493	-1.98683	0.0479692	-4.45517	Not Significant
SRPX	0.56135	-0.762918	7.85205	-0.960393	0.337731	-5.91554	Not Significant
FOXE3	0.91727	-0.762824	3.9764	-0.207359	0.835888	-6.34324	Not Significant
ANGPTL3	0.947118	-0.762729	2.98461	-0.13415	0.893385	-6.35543	Not Significant
MAP1B	0.108566	-0.76254	4.83447	-2.26134	0.0245479	-3.89672	Not Significant
STC1	0.831728	-0.762445	5.93406	-0.406111	0.684988	-6.28385	Not Significant
CALD1	0.774602	-0.76235	8.51013	-0.520225	0.60334	-6.23238	Not Significant
DKK3	0.0591733	-0.762256	8.4782	-2.6074	0.00963944	-3.09422	Not Significant
RAP1B	0.0834491	-0.762161	5.4906	-2.41593	0.0163704	-3.5517	Not Significant
SCNN1A	0.35411	-0.762066	9.15372	-1.41102	0.15941	-5.39773	Not Significant
KLK13	0.319613	-0.761877	3.29641	-1.49871	0.135136	-5.2744	Not Significant
HOXB8	0.264624	-0.761782	4.0829	-1.6495	0.100228	-5.04528	Not Significant
CSF2RB	0.83565	-0.761688	4.42264	-0.397278	0.691482	-6.28731	Not Significant
SCHIP1	0.983957	-0.761593	7.20777	-0.0386845	0.969171	-6.36347	Not Significant
SP3	0.318703	-0.761498	6.04697	-1.50119	0.134496	-5.27081	Not Significant
KITLG	0.186471	-0.761403	6.16663	-1.90652	0.0576619	-4.60532	Not Significant
KCNJ12	0.365963	-0.761309	4.05666	-1.38522	0.167148	-5.43261	Not Significant
ITCH	0.577042	-0.761214	7.19541	-0.931623	0.352378	-5.94197	Not Significant
FAM156A	0.965053	-0.761025	6.14347	-0.0883104	0.929697	-6.36039	Not Significant
PPP5C	0.229646	-0.76093	4.23069	-1.75801	0.0798974	-4.8671	Not Significant
GSTA4	0.445994	-0.760835	7.86419	-1.19909	0.231563	-5.6655	Not Significant
MAP2K4	0.522615	-0.760741	6.68732	-1.03954	0.299498	-5.8387	Not Significant
CFAP20	0.522168	-0.760646	7.78948	-1.04131	0.298681	-5.83692	Not Significant
WNT8A	0.839148	-0.760551	4.30696	-0.385667	0.700052	-6.29174	Not Significant
CCP110	0.44284	-0.760457	7.16537	-1.20621	0.22881	-5.6572	Not Significant
KIAA0408	0.0521525	-0.760362	6.08792	-2.67385	0.00796368	-2.92773	Not Significant
MCL1	0.406901	-0.760172	9.01697	-1.29074	0.197916	-5.55496	Not Significant
BCL6	0.279577	-0.760078	9.18062	-1.60506	0.109669	-5.11504	Not Significant
ETS2	0.721437	-0.759983	9.13435	-0.633955	0.526656	-6.1685	Not Significant
CDKN2D	0.12041	-0.759888	6.42987	-2.19672	0.028905	-4.03444	Not Significant
KCNK6	0.776378	-0.759794	6.2072	-0.515489	0.60664	-6.23477	Not Significant
RARA	0.458546	-0.759699	8.45509	-1.17239	0.242092	-5.69619	Not Significant
ENPP2	0.833848	-0.759604	8.47918	-0.400651	0.689	-6.286	Not Significant
CACNA1G	0.638524	-0.75951	3.65525	-0.799891	0.424489	-6.0528	Not Significant
SLC27A2	0.922921	-0.759415	5.14424	-0.195275	0.845327	-6.34561	Not Significant
HLA-E	0.989088	-0.75932	10.4207	-0.0250568	0.980028	-6.36389	Not Significant
NFIB	0.837051	-0.759226	9.44077	-0.392601	0.694929	-6.28911	Not Significant
CER1	0.516172	-0.759131	3.80209	-1.05507	0.292353	-5.82292	Not Significant
COL8A1	0.605304	-0.758941	6.82203	-0.87117	0.384449	-5.99491	Not Significant
KYNU	0.758823	-0.758847	6.95813	-0.556675	0.578219	-6.21328	Not Significant
GLUL	0.742195	-0.758752	5.9013	-0.587857	0.557128	-6.19591	Not Significant
R3HDM1	0.0584891	-0.758657	5.52847	-2.6168	0.00938456	-3.0709	Not Significant
MAP3K5	0.583436	-0.758563	7.37537	-0.916202	0.360392	-5.95581	Not Significant
SPAG9	0.242078	-0.758373	7.26958	-1.71591	0.0873452	-4.93756	Not Significant
GRINA	0.413334	-0.758279	8.08416	-1.27553	0.203238	-5.57387	Not Significant
HOXD11	0.311646	-0.758184	3.59867	-1.51854	0.130069	-5.24551	Not Significant
BCAP29	0.939686	-0.758089	7.34263	-0.153919	0.87779	-6.35265	Not Significant
ADARB2	0.25973	-0.757995	3.6199	-1.66562	0.0969681	-5.01951	Not Significant
EZH1	0.853633	-0.7579	4.41127	-0.352423	0.724801	-6.30369	Not Significant
RFC3	0.448882	-0.757805	4.84134	-1.19413	0.233492	-5.67125	Not Significant
MRPS2	0.924971	-0.757711	6.2913	-0.190293	0.849225	-6.34655	Not Significant
EPHA6	0.443432	-0.757616	3.45769	-1.20503	0.229263	-5.65857	Not Significant
CAV2	0.192495	-0.757521	9.43149	-1.88447	0.0605938	-4.6455	Not Significant
TIE1	0.273409	-0.757426	6.87429	-1.62506	0.105336	-5.08387	Not Significant
OAS3	0.0663303	-0.757332	6.13232	-2.54348	0.0115432	-3.25064	Not Significant
CHMP2B	0.988432	-0.757237	7.91765	-0.0265505	0.978838	-6.36385	Not Significant
ZBTB6	0.96553	-0.757142	4.77971	-0.086484	0.931147	-6.36055	Not Significant
POLRMT	0.693319	-0.757048	7.44896	-0.693212	0.488782	-6.13025	Not Significant
KRT19	0.58962	-0.756953	9.29463	-0.902754	0.367475	-5.96769	Not Significant
NR2C2	0.76858	-0.756858	6.01396	-0.533455	0.594165	-6.2256	Not Significant
SENP3	0.629964	-0.756764	4.91916	-0.817898	0.414149	-6.03864	Not Significant
SERPINB9	0.567693	-0.756669	4.90712	-0.947771	0.344108	-5.92723	Not Significant
FAM107A	0.0958239	-0.756574	8.94192	-2.33793	0.0201341	-3.72852	Not Significant
BCAR3	0.88552	-0.75648	7.24688	-0.281236	0.778749	-6.32566	Not Significant
HSPA7	0.570285	-0.756385	5.90347	-0.943155	0.346459	-5.93147	Not Significant
ZC3H13	0.927479	-0.75629	4.91698	-0.182722	0.855156	-6.34793	Not Significant
BRD3	0.548144	-0.756195	8.15925	-0.989541	0.3233	-5.88794	Not Significant
SNRPC	0.438809	-0.756101	8.05018	-1.21456	0.225613	-5.6474	Not Significant
SOX2	0.638454	-0.756006	5.14115	-0.800596	0.424082	-6.05225	Not Significant
FZD4	0.0712792	-0.755911	8.41757	-2.50068	0.0129988	-3.35331	Not Significant
MYLK	0.675295	-0.755817	7.93976	-0.726257	0.468321	-6.10743	Not Significant
L2HGDH	0.954601	-0.755722	5.97377	-0.119447	0.905012	-6.35724	Not Significant
ACADM	0.893158	-0.755627	8.35199	-0.262634	0.793036	-6.33059	Not Significant
ALG5	0.198798	-0.755533	7.77038	-1.8622	0.0636792	-4.68561	Not Significant
CLPB	0.98012	-0.755438	4.98266	-0.0476496	0.962031	-6.36309	Not Significant
ZFP36L1	0.139016	-0.755343	9.01194	-2.10597	0.0361461	-4.22136	Not Significant
RHOA	0.0964954	-0.755249	9.3225	-2.33229	0.0204335	-3.74109	Not Significant
SERPINI1	0.12941	-0.755154	4.78003	-2.15395	0.0321447	-4.12349	Not Significant
ATP2A2	0.765704	-0.755059	8.42117	-0.539916	0.589707	-6.22222	Not Significant
CCNC	0.536631	-0.75487	6.88905	-1.01173	0.312588	-5.86639	Not Significant
NBEAL2	0.19945	-0.754775	6.97919	-1.85999	0.0639929	-4.68957	Not Significant
TNFRSF10B	0.595558	-0.75468	6.03951	-0.890157	0.374188	-5.97866	Not Significant
PSG1	0.796317	-0.754586	3.21574	-0.475423	0.634876	-6.2541	Not Significant
SUCLA2	0.0874458	-0.754491	7.09708	-2.39097	0.0175011	-3.60889	Not Significant
UBE2C	0.844856	-0.754396	5.1849	-0.374023	0.708686	-6.29604	Not Significant
CAPZA1	0.426034	-0.754302	6.60349	-1.24542	0.214075	-5.61063	Not Significant
DMC1	0.0941262	-0.754207	8.50964	-2.34822	0.0195973	-3.7055	Not Significant
EPB41L2	0.25464	-0.754112	6.96618	-1.67914	0.094302	-4.99772	Not Significant
GPC1	0.289941	-0.754018	5.51206	-1.57768	0.115829	-5.15709	Not Significant
F2	0.11979	-0.753923	4.26703	-2.1997	0.0286906	-4.02819	Not Significant
MAN1A2	0.812116	-0.753828	6.2328	-0.445609	0.656243	-6.26747	Not Significant
ITGB3BP	0.178021	-0.753734	5.60664	-1.93679	0.0538323	-4.54944	Not Significant
AAAS	0.582516	-0.753639	6.23929	-0.919045	0.358906	-5.95328	Not Significant
SULT1C4	0.523543	-0.753544	4.92611	-1.03748	0.300455	-5.84078	Not Significant
NFE2L1	0.114149	-0.75326	8.7662	-2.22856	0.0266807	-3.96706	Not Significant
DSE	0.204025	-0.753165	8.11669	-1.84267	0.0664928	-4.72042	Not Significant
ZIM2	0.477305	-0.753071	3.96161	-1.13341	0.258065	-5.73976	Not Significant
GMFB	0.0678928	-0.752976	8.05989	-2.53077	0.0119596	-3.28131	Not Significant
MYL12A	0.558526	-0.752881	9.67969	-0.967757	0.334046	-5.90864	Not Significant
HSP90B1	0.345428	-0.752787	9.66876	-1.43327	0.152957	-5.36712	Not Significant
EIF1AX	0.109571	-0.752692	5.3744	-2.25584	0.024895	-3.90859	Not Significant
HMGA2	0.883098	-0.752597	3.44585	-0.286698	0.774567	-6.32415	Not Significant
LMX1B	0.907111	-0.752408	3.54933	-0.228494	0.819438	-6.33876	Not Significant
DHRS7B	0.724792	-0.752313	7.26512	-0.625608	0.53211	-6.17362	Not Significant
TPP2	0.136473	-0.752218	5.88833	-2.1212	0.0348319	-4.19052	Not Significant
TNFAIP3	0.903695	-0.752124	7.97685	-0.234541	0.814746	-6.33739	Not Significant
PRKCZ	0.250493	-0.752029	6.56742	-1.69034	0.0921374	-4.97953	Not Significant
GALNT1	0.444681	-0.751934	6.42741	-1.20194	0.230456	-5.66218	Not Significant
NPTX2	0.866199	-0.75184	4.77156	-0.326363	0.744407	-6.3123	Not Significant
SLC5A1	0.264624	-0.751745	4.76193	-1.64985	0.100156	-5.04472	Not Significant
TGFBRAP1	0.734598	-0.75165	6.19465	-0.604235	0.546204	-6.18641	Not Significant
GPR65	0.0575083	-0.751556	6.63091	-2.62622	0.0091353	-3.04746	Not Significant
KYAT1	0.790746	-0.751461	5.52094	-0.485638	0.627624	-6.24932	Not Significant
EFHD2	0.0550445	-0.751366	9.06003	-2.64631	0.00862351	-2.99722	Not Significant
PAIP1	0.56625	-0.751272	4.40257	-0.950548	0.342698	-5.92467	Not Significant
USP16	0.156067	-0.751177	6.82765	-2.02545	0.0438217	-4.38083	Not Significant
IST1	0.728022	-0.751082	8.75688	-0.618498	0.536777	-6.17792	Not Significant
ATG5	0.160019	-0.750987	7.0636	-2.0111	0.0453259	-4.40862	Not Significant
NFE2	0.260519	-0.750893	5.77557	-1.66308	0.0974764	-5.02359	Not Significant
ABCB6	0.158389	-0.750798	6.1465	-2.0169	0.0447126	-4.3974	Not Significant
MTBP	0.892569	-0.750703	3.58069	-0.2636	0.792293	-6.33034	Not Significant
NME2	0.822799	-0.750609	5.76617	-0.422693	0.672861	-6.27716	Not Significant
ATP1A1	0.107814	-0.750514	9.08436	-2.26619	0.0242453	-3.88623	Not Significant
RHEB	0.456573	-0.750419	8.16683	-1.17656	0.240427	-5.69144	Not Significant
HAND2	0.877014	-0.750325	3.54834	-0.300316	0.764171	-6.32025	Not Significant
PMF1	0.926865	-0.75023	6.88144	-0.186443	0.85224	-6.34726	Not Significant
APOL2	0.56589	-0.750135	5.24785	-0.951144	0.342396	-5.92412	Not Significant
LRP5	0.663228	-0.750041	6.21859	-0.750369	0.453697	-6.09012	Not Significant
SLC23A3	0.789556	-0.749946	4.58599	-0.48804	0.625924	-6.24818	Not Significant
NRCAM	0.322136	-0.749851	5.5635	-1.49106	0.137134	-5.28546	Not Significant
EDN3	0.973413	-0.749757	3.19177	-0.0679617	0.945867	-6.36194	Not Significant
UNC13B	0.0549636	-0.749662	7.43533	-2.64733	0.00859816	-2.99465	Not Significant
HCLS1	0.772754	-0.749567	8.61124	-0.524378	0.600453	-6.23027	Not Significant
LMCD1	0.183597	-0.749472	9.17015	-1.91692	0.0563215	-4.58622	Not Significant
BMP8B	0.113281	-0.749378	5.56617	-2.23501	0.026249	-3.9533	Not Significant
RPL34	0.676191	-0.749283	7.562	-0.723732	0.469867	-6.10921	Not Significant
MYL1	0.509577	-0.749188	3.25958	-1.06763	0.286659	-5.80999	Not Significant
APPL1	0.0625349	-0.749094	7.16282	-2.57442	0.0105835	-3.1754	Not Significant
F11	0.498902	-0.748904	5.4227	-1.08908	0.277107	-5.78754	Not Significant
LIN7A	0.0608631	-0.74881	4.63826	-2.59356	0.010026	-3.1284	Not Significant
ANP32A	0.210705	-0.748715	5.15107	-1.82117	0.069707	-4.75831	Not Significant
ARPP21	0.651963	-0.74862	3.0058	-0.772116	0.440732	-6.07402	Not Significant
POLR2K	0.923285	-0.748526	6.12705	-0.194364	0.84604	-6.34579	Not Significant
CKAP2	0.203682	-0.748431	5.07243	-1.844	0.0662977	-4.71806	Not Significant
ZNHIT1	0.870539	-0.748241	8.29534	-0.31742	0.751175	-6.31511	Not Significant
ACSF3	0.855819	-0.748147	4.50712	-0.348074	0.728061	-6.30517	Not Significant
MRPL9	0.822799	-0.748052	6.33542	-0.422703	0.672854	-6.27716	Not Significant
TYRP1	0.785572	-0.747957	4.53454	-0.495404	0.620725	-6.24466	Not Significant
PHLDB1	0.154917	-0.747863	8.48849	-2.02982	0.0433726	-4.37233	Not Significant
RAPGEF3	0.459076	-0.747768	6.17361	-1.17106	0.242623	-5.69769	Not Significant
MAN2A1	0.24871	-0.747673	5.65925	-1.69687	0.0908935	-4.96887	Not Significant
PPM1F	0.638524	-0.747579	8.24444	-0.79989	0.42449	-6.0528	Not Significant
TDRD7	0.256188	-0.747484	7.48324	-1.67478	0.0951554	-5.00477	Not Significant
SERP1	0.766366	-0.747389	8.37099	-0.537376	0.591458	-6.22356	Not Significant
PUF60	0.724821	-0.747295	8.79612	-0.624928	0.532555	-6.17403	Not Significant
TACR3	0.106056	-0.7472	3.47241	-2.27641	0.023618	-3.86405	Not Significant
CBS	0.166251	-0.747105	6.87092	-1.98513	0.0481593	-4.45842	Not Significant
CLCN7	0.600626	-0.74701	8.98871	-0.881041	0.379093	-5.98651	Not Significant
SH3GL1	0.0620929	-0.746916	6.32099	-2.58096	0.0103898	-3.15937	Not Significant
PPARD	0.366788	-0.746821	5.11839	-1.38268	0.167925	-5.43602	Not Significant
PTPN12	0.092647	-0.746726	8.53765	-2.35706	0.0191467	-3.68566	Not Significant
YWHAG	0.143419	-0.746537	7.31408	-2.08424	0.0380948	-4.26499	Not Significant
USP49	0.353838	-0.746442	8.08946	-1.41217	0.15907	-5.39615	Not Significant
ROR1	0.869142	-0.746348	5.81317	-0.319657	0.74948	-6.31441	Not Significant
PPP3CA	0.177949	-0.746253	6.19257	-1.93758	0.053735	-4.54797	Not Significant
NDRG1	0.915147	-0.746158	9.65812	-0.213859	0.830821	-6.34191	Not Significant
FARSB	0.192495	-0.746064	7.26119	-1.88507	0.0605124	-4.64441	Not Significant
ACTB	0.532718	-0.745969	11.5605	-1.02143	0.307979	-5.85681	Not Significant
TXNIP	0.659668	-0.745874	11.2526	-0.756837	0.449819	-6.08538	Not Significant
NR5A2	0.0623064	-0.74578	5.84703	-2.57935	0.0104372	-3.16331	Not Significant
WT1	0.976264	-0.745685	4.2464	-0.059614	0.952508	-6.36246	Not Significant
TRIM38	0.394623	-0.74559	7.27769	-1.31812	0.188599	-5.52038	Not Significant
WWTR1	0.221304	-0.745401	6.16107	-1.78619	0.07521	-4.81903	Not Significant
ETF1	0.222752	-0.745306	7.77385	-1.78204	0.075885	-4.82615	Not Significant
TFPI2	0.0501841	-0.745211	4.35815	-2.69109	0.00757393	-2.88386	Not Significant
FGR	0.237462	-0.745117	7.85513	-1.732	0.0844344	-4.91082	Not Significant
COG3	0.378884	-0.745022	6.14701	-1.35327	0.177121	-5.47495	Not Significant
QSOX2	0.921832	-0.744927	5.8894	-0.197517	0.843574	-6.34519	Not Significant
EBF2	0.579716	-0.744833	4.01462	-0.924946	0.355834	-5.94799	Not Significant
HNRNPU	0.36	-0.744738	8.38229	-1.39665	0.163685	-5.41724	Not Significant
ZNF85	0.206422	-0.744643	3.68484	-1.83508	0.0676128	-4.73384	Not Significant
ARF3	0.954903	-0.744359	7.52942	-0.118213	0.905988	-6.35739	Not Significant
SOX9	0.367451	-0.744264	5.8837	-1.3812	0.16838	-5.438	Not Significant
TIMM8A	0.777738	-0.74417	4.95723	-0.512556	0.608688	-6.23624	Not Significant
INTS2	0.539353	-0.744075	6.83561	-1.00644	0.315121	-5.87157	Not Significant
ZCCHC7	0.984108	-0.74398	7.49995	-0.037835	0.969848	-6.3635	Not Significant
JARID2	0.170526	-0.743886	7.56648	-1.9681	0.0500972	-4.49073	Not Significant
NUP50	0.955238	-0.743791	6.13675	-0.116046	0.907704	-6.35763	Not Significant
IL18	0.378618	-0.743696	10.0284	-1.35425	0.176809	-5.47366	Not Significant
PIK3C2G	0.765254	-0.743602	3.34822	-0.540823	0.589083	-6.22175	Not Significant
PPARA	0.192495	-0.743507	4.19584	-1.88584	0.060408	-4.64302	Not Significant
PRKAR1A	0.378884	-0.743412	7.96233	-1.35321	0.177141	-5.47503	Not Significant
DIAPH1	0.161365	-0.743318	7.49851	-2.00567	0.0459059	-4.41907	Not Significant
LMAN2	0.948218	-0.743223	7.20425	-0.131853	0.895201	-6.35572	Not Significant
TTI1	0.614885	-0.743128	5.77397	-0.851858	0.395061	-6.01108	Not Significant
GH2	0.979024	-0.743033	3.6361	-0.0497615	0.96035	-6.36299	Not Significant
MMP1	0.292094	-0.742939	4.2521	-1.57061	0.117465	-5.16784	Not Significant
ARPP19	0.165393	-0.742844	8.39355	-1.99119	0.0474845	-4.44684	Not Significant
NELFE	0.797082	-0.742655	6.30449	-0.47426	0.635704	-6.25464	Not Significant
SUZ12	0.37931	-0.742371	8.83097	-1.35189	0.17756	-5.47675	Not Significant
RBPJ	0.262231	-0.742276	5.29517	-1.65832	0.0984341	-5.03121	Not Significant
SEL1L	0.896284	-0.742181	6.53859	-0.255535	0.798508	-6.33238	Not Significant
PRKAB2	0.068435	-0.742087	6.72178	-2.52556	0.012134	-3.29383	Not Significant
TSPAN12	0.290094	-0.741992	7.3782	-1.57712	0.115958	-5.15794	Not Significant
RFTN1	0.136674	-0.741897	9.85574	-2.12007	0.0349283	-4.19283	Not Significant
TMTC1	0.804886	-0.741803	7.14105	-0.458355	0.647072	-6.26186	Not Significant
STC2	0.269289	-0.741708	6.50094	-1.63825	0.102554	-5.06312	Not Significant
RIMS2	0.386373	-0.741613	3.59739	-1.33549	0.18286	-5.49808	Not Significant
PSEN1	0.711577	-0.741424	5.03548	-0.653033	0.5143	-6.15656	Not Significant
BARX2	0.896948	-0.741329	3.57234	-0.253974	0.799712	-6.33277	Not Significant
SOCS5	0.297398	-0.741234	5.58766	-1.55852	0.120301	-5.1861	Not Significant
WSB1	0.22926	-0.74114	9.26582	-1.75954	0.0796378	-4.86452	Not Significant
NCSTN	0.924045	-0.741045	9.15058	-0.19315	0.846989	-6.34602	Not Significant
MCM7	0.746787	-0.74095	5.50937	-0.579497	0.562745	-6.20066	Not Significant
DYNC1I1	0.471467	-0.740856	4.37778	-1.14545	0.253054	-5.72646	Not Significant
CNR1	0.895883	-0.740761	4.88334	-0.256214	0.797984	-6.33221	Not Significant
VPS37B	0.90552	-0.740666	8.0608	-0.231621	0.817011	-6.33805	Not Significant
LRPAP1	0.900509	-0.740572	8.0847	-0.242062	0.808919	-6.33565	Not Significant
OSBP2	0.873892	-0.740477	4.36875	-0.305917	0.759907	-6.3186	Not Significant
FOXD2	0.839029	-0.740287	5.33283	-0.386378	0.699526	-6.29147	Not Significant
OGFR	0.94244	-0.740193	7.57611	-0.146149	0.883915	-6.35379	Not Significant
CNGB1	0.299437	-0.740098	4.31455	-1.55111	0.122067	-5.19723	Not Significant
GADD45G	0.0973489	-0.740003	6.60417	-2.32477	0.0208389	-3.75781	Not Significant
CNOT9	0.988454	-0.739814	7.1457	-0.0263533	0.978995	-6.36386	Not Significant
POC1A	0.928666	-0.739719	5.37687	-0.178831	0.858207	-6.34861	Not Significant
SNAPC4	0.669653	-0.739625	7.24914	-0.737205	0.461649	-6.09964	Not Significant
KLK11	0.215467	-0.73953	6.10013	-1.80508	0.0721953	-4.78638	Not Significant
KIF11	0.409704	-0.739341	3.96924	-1.28393	0.200287	-5.56346	Not Significant
LIPG	0.716751	-0.739246	5.09785	-0.642842	0.520882	-6.16298	Not Significant
TADA1	0.939686	-0.739151	6.27079	-0.153785	0.877896	-6.35267	Not Significant
MAGEB1	0.839029	-0.739056	3.16603	-0.386507	0.699431	-6.29142	Not Significant
PPP1R3C	0.681676	-0.738962	7.61155	-0.712745	0.47663	-6.11689	Not Significant
PLK1	0.435608	-0.738867	3.77684	-1.22233	0.222666	-5.63823	Not Significant
NACA	0.348839	-0.738772	9.93675	-1.42504	0.15532	-5.3785	Not Significant
TCF4	0.279577	-0.738583	8.86311	-1.60496	0.109691	-5.11519	Not Significant
CDC25A	0.409333	-0.738488	3.77285	-1.28461	0.20005	-5.56262	Not Significant
WAS	0.620213	-0.738394	8.3442	-0.840813	0.40121	-6.02016	Not Significant
SYCP3	0.297018	-0.738299	3.42235	-1.55934	0.120107	-5.18486	Not Significant
SNCA	0.700611	-0.738204	6.54834	-0.678173	0.498253	-6.14028	Not Significant
GMDS	0.981954	-0.73811	7.28206	-0.0443168	0.964685	-6.36324	Not Significant
FAT1	0.117332	-0.738015	7.72239	-2.21266	0.0277721	-4.00082	Not Significant
BAG2	0.51984	-0.73792	6.32816	-1.04838	0.295417	-5.82975	Not Significant
BAG3	0.681222	-0.737825	7.95008	-0.714416	0.475598	-6.11573	Not Significant
ABT1	0.96553	-0.737731	6.22181	-0.0863499	0.931253	-6.36056	Not Significant
MRPS24	0.997159	-0.737636	8.49283	-0.00527454	0.995796	-6.36418	Not Significant
IDS	0.918394	-0.737447	7.16658	-0.203894	0.838593	-6.34394	Not Significant
CRYGB	0.97743	-0.737352	3.53243	-0.0562081	0.955218	-6.36265	Not Significant
ENSA	0.161979	-0.737257	6.35376	-2.00364	0.0461247	-4.42298	Not Significant
RBFOX2	0.731145	-0.737163	6.42007	-0.611289	0.541531	-6.18224	Not Significant
KERA	0.196287	-0.737068	3.41191	-1.86951	0.0626527	-4.6725	Not Significant
AURKB	0.962705	-0.736973	3.83354	-0.0966317	0.923092	-6.35964	Not Significant
TRPS1	0.608444	-0.736879	4.97672	-0.864589	0.388045	-6.00046	Not Significant
RIMS3	0.870539	-0.736784	7.10756	-0.317526	0.751094	-6.31507	Not Significant
HIP1	0.888572	-0.736689	6.61411	-0.274883	0.78362	-6.32738	Not Significant
MTHFD1	0.709462	-0.73631	6.09873	-0.656164	0.512287	-6.15456	Not Significant
TRAF5	0.34662	-0.736216	5.13532	-1.42979	0.153953	-5.37195	Not Significant
SORBS1	0.864952	-0.736026	6.00342	-0.328909	0.742484	-6.31149	Not Significant
DNM1L	0.45289	-0.735932	6.48976	-1.18449	0.237278	-5.68236	Not Significant
PBX4	0.863898	-0.735837	5.75608	-0.331559	0.740484	-6.31064	Not Significant
PADI4	0.408601	-0.735742	5.14597	-1.2874	0.199078	-5.55914	Not Significant
UPP1	0.946038	-0.735648	6.04042	-0.136914	0.891202	-6.35506	Not Significant
LILRA2	0.113967	-0.735553	5.95369	-2.23053	0.0265482	-3.96286	Not Significant
ULK1	0.918394	-0.735458	8.07056	-0.20384	0.838635	-6.34395	Not Significant
MOB2	0.856632	-0.735174	6.39171	-0.346653	0.729126	-6.30565	Not Significant
FASTK	0.210093	-0.735079	7.06226	-1.82306	0.0694183	-4.75498	Not Significant
KDM2A	0.247117	-0.73489	7.95242	-1.70196	0.0899339	-4.96053	Not Significant
FMO5	0.427534	-0.734795	7.48508	-1.24094	0.215725	-5.61603	Not Significant
HSPA5	0.996958	-0.734701	8.73445	-0.0073874	0.994111	-6.36417	Not Significant
SLC30A9	0.965415	-0.734606	8.46422	-0.0871798	0.930594	-6.36049	Not Significant
TEAD3	0.269475	-0.734417	5.85238	-1.63769	0.102672	-5.06401	Not Significant
SMARCA1	0.746109	-0.734133	6.57007	-0.580598	0.562004	-6.20004	Not Significant
AGO2	0.854002	-0.734038	7.85612	-0.351538	0.725464	-6.30399	Not Significant
PFDN2	0.353838	-0.733943	5.90148	-1.41209	0.159094	-5.39626	Not Significant
TBR1	0.232056	-0.733848	3.43274	-1.74688	0.0818142	-4.88589	Not Significant
ADORA3	0.583373	-0.733754	5.15451	-0.916967	0.359992	-5.95513	Not Significant
RAB31	0.990171	-0.733659	10.1252	-0.0225898	0.981994	-6.36395	Not Significant
POU2F1	0.833848	-0.733564	6.23168	-0.400811	0.688882	-6.28594	Not Significant
PIK3CB	0.450356	-0.73347	6.78794	-1.19021	0.235027	-5.67578	Not Significant
DNAH9	0.562082	-0.733375	3.89508	-0.958753	0.338556	-5.91707	Not Significant
RPL10A	0.377094	-0.733186	9.86698	-1.35778	0.175685	-5.46902	Not Significant
RGS11	0.954375	-0.733091	5.06512	-0.120445	0.904222	-6.35713	Not Significant
LMNB1	0.367468	-0.732996	5.46793	-1.38101	0.168438	-5.43825	Not Significant
IQCB1	0.091229	-0.732902	5.9368	-2.36788	0.0186075	-3.66128	Not Significant
GPR27	0.322744	-0.732807	4.03581	-1.48856	0.137789	-5.28905	Not Significant
ZBTB1	0.480934	-0.732712	3.75475	-1.12463	0.261762	-5.74937	Not Significant
DOK3	0.379185	-0.732618	5.26818	-1.35228	0.177437	-5.47624	Not Significant
FBXW5	0.623897	-0.732523	7.24035	-0.830497	0.407004	-6.02854	Not Significant
RAB33B	0.456304	-0.732428	6.63399	-1.17813	0.239802	-5.68965	Not Significant
CAMP	0.634011	-0.732333	6.66739	-0.810366	0.418456	-6.0446	Not Significant
SNX4	0.373881	-0.732239	7.25625	-1.36481	0.173467	-5.45976	Not Significant
CEACAM1	0.974102	-0.732144	6.09937	-0.066611	0.946942	-6.36203	Not Significant
MUCL1	0.711153	-0.732049	3.13466	-0.653962	0.513702	-6.15597	Not Significant
CLCNKA	0.94542	-0.731955	5.05293	-0.138633	0.889845	-6.35483	Not Significant
FGD3	0.75173	-0.73186	8.64067	-0.570151	0.569058	-6.20589	Not Significant
IL36B	0.45289	-0.731765	2.90969	-1.18417	0.237404	-5.68273	Not Significant
CXCL5	0.522048	-0.731671	5.89891	-1.0425	0.298128	-5.83571	Not Significant
JADE3	0.269627	-0.731576	5.25953	-1.63644	0.102933	-5.06598	Not Significant
ANKRD1	0.465096	-0.731481	7.64468	-1.15948	0.247303	-5.71078	Not Significant
SLC31A2	0.199716	-0.731387	8.1807	-1.85813	0.0642575	-4.6929	Not Significant
KCNQ2	0.382564	-0.731292	4.02454	-1.34318	0.180361	-5.48811	Not Significant
PTP4A1	0.471259	-0.731197	7.77976	-1.14619	0.25275	-5.72564	Not Significant
TTR	0.397875	-0.731102	3.80038	-1.30961	0.191459	-5.53121	Not Significant
MFNG	0.802907	-0.730913	8.06209	-0.463326	0.64351	-6.25963	Not Significant
SERPINA5	0.731145	-0.730724	3.57993	-0.61134	0.541497	-6.18221	Not Significant
POLR3H	0.325463	-0.730629	5.74398	-1.48249	0.139395	-5.29776	Not Significant
SART3	0.734497	-0.730534	4.95742	-0.60465	0.545928	-6.18616	Not Significant
HPGD	0.936048	-0.73044	8.55826	-0.162979	0.870659	-6.35125	Not Significant
SUMO1	0.357907	-0.730345	5.08817	-1.40195	0.162098	-5.41006	Not Significant
HPCAL1	0.572396	-0.73025	6.40758	-0.939766	0.348192	-5.93457	Not Significant
SERPINA3	0.847215	-0.730156	8.75115	-0.366926	0.713967	-6.2986	Not Significant
KIF17	0.723077	-0.730061	4.60342	-0.62866	0.530112	-6.17176	Not Significant
SIGLEC9	0.622554	-0.729966	4.52531	-0.832957	0.405618	-6.02655	Not Significant
DDX3X	0.172106	-0.729871	7.24176	-1.96138	0.0508797	-4.50341	Not Significant
EIF2AK4	0.181837	-0.729777	7.46319	-1.92251	0.0556121	-4.57592	Not Significant
THOP1	0.390051	-0.729682	6.17391	-1.32759	0.185454	-5.50826	Not Significant
PRKDC	0.252348	-0.729587	6.12623	-1.68547	0.0930739	-4.98746	Not Significant
PTPN22	0.757016	-0.729493	5.7442	-0.561122	0.575188	-6.21086	Not Significant
LCAT	0.277431	-0.729398	5.9717	-1.61133	0.108297	-5.10532	Not Significant
GTPBP1	0.417992	-0.729303	4.83661	-1.266	0.206624	-5.5856	Not Significant
BTG1	0.133927	-0.729209	10.3088	-2.13487	0.0336877	-4.16267	Not Significant
FOXF1	0.638731	-0.729114	7.00916	-0.79935	0.424802	-6.05322	Not Significant
KDR	0.804679	-0.729019	6.05196	-0.45947	0.646273	-6.26136	Not Significant
ELAVL1	0.845483	-0.728925	6.33014	-0.372925	0.709502	-6.29644	Not Significant
LAMC3	0.416932	-0.72883	8.03448	-1.2681	0.205873	-5.58302	Not Significant
TMTC3	0.143373	-0.728735	5.0914	-2.08501	0.0380238	-4.26345	Not Significant
TFEC	0.24917	-0.728641	4.42985	-1.69479	0.0912887	-4.97227	Not Significant
PPP2R5D	0.773322	-0.728546	5.41676	-0.52237	0.601848	-6.2313	Not Significant
TRPA1	0.899897	-0.728451	3.22038	-0.243567	0.807754	-6.33529	Not Significant
PRRX2	0.924113	-0.728356	6.12376	-0.192816	0.84725	-6.34608	Not Significant
TERF1	0.531022	-0.728262	5.98093	-1.02485	0.306366	-5.85342	Not Significant
LAMP1	0.96522	-0.728072	9.74922	-0.0877753	0.930121	-6.36044	Not Significant
RYR1	0.900641	-0.727978	5.36566	-0.240779	0.809912	-6.33595	Not Significant
UBXN8	0.94307	-0.727883	5.50306	-0.142887	0.886487	-6.35425	Not Significant
FLNC	0.96553	-0.727788	7.46999	-0.0862362	0.931344	-6.36057	Not Significant
MCAM	0.66135	-0.727694	6.26094	-0.754167	0.451418	-6.08734	Not Significant
CDK5R2	0.738728	-0.727599	4.20528	-0.594616	0.552607	-6.19202	Not Significant
NFATC1	0.432556	-0.727504	4.49034	-1.22934	0.220033	-5.62991	Not Significant
IGF2BP2	0.174297	-0.72741	8.27409	-1.95278	0.0518959	-4.51956	Not Significant
MRPL17	0.708747	-0.727315	8.1811	-0.657874	0.511189	-6.15347	Not Significant
CWC25	0.918394	-0.72722	6.95373	-0.203633	0.838796	-6.34399	Not Significant
FADS1	0.732038	-0.727125	8.34457	-0.609372	0.542799	-6.18337	Not Significant
AFG3L2	0.273345	-0.727031	8.18589	-1.6254	0.105265	-5.08335	Not Significant
PMP2	0.954779	-0.726936	2.81371	-0.119009	0.905359	-6.35729	Not Significant
PAH	0.363174	-0.726841	3.33249	-1.39084	0.16544	-5.42508	Not Significant
PRKCE	0.369819	-0.726747	6.98474	-1.37391	0.170627	-5.44771	Not Significant
RTKN	0.889862	-0.726652	5.22795	-0.271976	0.785852	-6.32815	Not Significant
HS3ST1	0.602682	-0.726557	5.95646	-0.877073	0.38124	-5.9899	Not Significant
TJP1	0.70819	-0.726463	8.93362	-0.660609	0.509436	-6.15172	Not Significant
RPH3AL	0.549603	-0.726368	5.61141	-0.986367	0.324851	-5.89099	Not Significant
GAP43	0.847215	-0.726273	3.63817	-0.36685	0.714023	-6.29863	Not Significant
ABCA2	0.833685	-0.726179	4.60262	-0.401543	0.688344	-6.28565	Not Significant
CR1	0.515753	-0.726084	5.09073	-1.05607	0.291896	-5.82189	Not Significant
SRSF3	0.268138	-0.725989	6.29611	-1.64138	0.101904	-5.05817	Not Significant
VSIG4	0.229258	-0.725894	7.57644	-1.75973	0.0796058	-4.8642	Not Significant
PPFIA1	0.890368	-0.7258	6.64296	-0.270006	0.787366	-6.32867	Not Significant
EZR	0.103071	-0.725705	10.3206	-2.29182	0.0226995	-3.83044	Not Significant
WSCD1	0.772694	-0.72561	4.62263	-0.524898	0.600092	-6.23001	Not Significant
SMAD2	0.196287	-0.725516	5.65795	-1.8703	0.0625428	-4.67108	Not Significant
GUCY1A2	0.179835	-0.725421	6.01524	-1.93017	0.0546512	-4.56174	Not Significant
PWP2	0.132551	-0.725326	4.31328	-2.14024	0.0332473	-4.15168	Not Significant
UQCR11	0.471709	-0.725232	5.72407	-1.14423	0.253561	-5.72782	Not Significant
KRAS	0.749946	-0.725042	6.62633	-0.573728	0.566637	-6.2039	Not Significant
IL18RAP	0.136968	-0.724948	6.69698	-2.11691	0.0351979	-4.19923	Not Significant
ADD3	0.627648	-0.724853	6.97038	-0.8229	0.411303	-6.03465	Not Significant
ABCA3	0.806824	-0.724758	9.31248	-0.454297	0.649986	-6.26366	Not Significant
DERA	0.15267	-0.724664	8.7362	-2.04056	0.0422842	-4.35136	Not Significant
SERPINF2	0.594283	-0.724569	5.89505	-0.892505	0.37293	-5.97663	Not Significant
CNPY2	0.537117	-0.724474	7.51226	-1.01037	0.313238	-5.86772	Not Significant
CDC42EP4	0.501073	-0.724379	8.87753	-1.08557	0.278656	-5.79125	Not Significant
BUB3	0.193418	-0.724285	6.72124	-1.87994	0.0612116	-4.6537	Not Significant
PRKD3	0.121158	-0.72419	5.16809	-2.19311	0.0291673	-4.04203	Not Significant
MYBL2	0.858778	-0.724095	3.89757	-0.34222	0.732456	-6.30714	Not Significant
ZEB2	0.637662	-0.724001	6.96203	-0.80224	0.423132	-6.05097	Not Significant
PTMA	0.873892	-0.723906	7.83553	-0.305898	0.759922	-6.3186	Not Significant
SLC45A2	0.313511	-0.723717	3.10529	-1.51376	0.131276	-5.2525	Not Significant
ADAM8	0.734712	-0.723622	5.5976	-0.603654	0.546589	-6.18675	Not Significant
MTSS1	0.130408	-0.723527	7.94143	-2.1486	0.0325709	-4.13451	Not Significant
TIAL1	0.423227	-0.723433	7.65942	-1.25145	0.211874	-5.60334	Not Significant
PRKG1	0.624096	-0.723338	5.06056	-0.829964	0.407305	-6.02897	Not Significant
GPAT4	0.754197	-0.723243	5.68988	-0.566177	0.571752	-6.20809	Not Significant
UBE2B	0.0857643	-0.723054	5.675	-2.40092	0.0170423	-3.58616	Not Significant
SYNE2	0.138212	-0.722959	6.67717	-2.11031	0.0357669	-4.21259	Not Significant
MSH6	0.497742	-0.722864	7.72941	-1.09218	0.275743	-5.78426	Not Significant
SERPINB8	0.460716	-0.72277	5.70829	-1.16781	0.243931	-5.70138	Not Significant
CHRNB3	0.966682	-0.722675	2.88807	-0.0829936	0.933919	-6.36084	Not Significant
GJA1	0.357907	-0.72258	8.52421	-1.40195	0.162098	-5.41006	Not Significant
KLK1	0.523517	-0.722486	3.96918	-1.03778	0.300315	-5.84047	Not Significant
SNAI1	0.0663303	-0.722391	3.57847	-2.54445	0.0115119	-3.24829	Not Significant
ZNF23	0.794832	-0.722202	6.02117	-0.478733	0.632523	-6.25256	Not Significant
EREG	0.349761	-0.722107	4.01934	-1.42082	0.156544	-5.38431	Not Significant
SCG3	0.414984	-0.722012	2.71891	-1.27132	0.204727	-5.57906	Not Significant
ACTL6A	0.778013	-0.721823	8.36627	-0.511751	0.609251	-6.23664	Not Significant
STXBP3	0.790605	-0.721728	7.25445	-0.485949	0.627404	-6.24917	Not Significant
SF3B6	0.12859	-0.721633	8.06427	-2.15749	0.0318651	-4.11618	Not Significant
MYO1A	0.924858	-0.721539	3.47961	-0.191068	0.848619	-6.34641	Not Significant
AMH	0.345938	-0.721349	3.3886	-1.43167	0.153414	-5.36934	Not Significant
MAPK14	0.183804	-0.721255	4.78815	-1.91583	0.0564602	-4.58822	Not Significant
OPA1	0.124621	-0.72116	5.74409	-2.17692	0.030368	-4.07588	Not Significant
PLPPR4	0.921713	-0.721065	5.91728	-0.197818	0.843339	-6.34513	Not Significant
HBQ1	0.972999	-0.720971	5.31708	-0.0696389	0.944533	-6.36183	Not Significant
PDPN	0.581246	-0.720876	8.54969	-0.921396	0.35768	-5.95117	Not Significant
MEF2D	0.991773	-0.720781	8.49491	-0.0196766	0.984316	-6.36401	Not Significant
MAFK	0.377332	-0.720687	3.87335	-1.35717	0.175882	-5.46984	Not Significant
ERVW-1	0.435608	-0.720592	3.27217	-1.22163	0.222931	-5.63906	Not Significant
DHX38	0.723077	-0.720497	6.91887	-0.62869	0.530093	-6.17174	Not Significant
IMPDH1	0.055117	-0.720308	5.51598	-2.64523	0.00865026	-2.99992	Not Significant
STXBP6	0.126687	-0.720213	7.24044	-2.16613	0.0311911	-4.09829	Not Significant
DHDH	0.670484	-0.720118	5.77996	-0.734638	0.463209	-6.10148	Not Significant
SYT4	0.913883	-0.720024	3.76205	-0.216624	0.828668	-6.34133	Not Significant
TUBA4A	0.0700438	-0.719929	6.86785	-2.51079	0.012641	-3.32921	Not Significant
SYT2	0.510317	-0.719834	4.58147	-1.06599	0.287396	-5.81168	Not Significant
PLCB1	0.305961	-0.71974	5.41272	-1.53174	0.126776	-5.22605	Not Significant
SLC25A44	0.698246	-0.719645	7.46199	-0.681627	0.496069	-6.13799	Not Significant
ACTR1A	0.833848	-0.71955	7.93637	-0.400233	0.689307	-6.28616	Not Significant
CES3	0.971081	-0.719456	4.11066	-0.073513	0.941453	-6.36156	Not Significant
DAPP1	0.418273	-0.719361	6.64032	-1.26414	0.207289	-5.58788	Not Significant
KLF6	0.77051	-0.719266	10.0549	-0.530079	0.5965	-6.22735	Not Significant
RAD21	0.264317	-0.719171	7.44535	-1.65108	0.0999051	-5.04277	Not Significant
CREBL2	0.669166	-0.719077	6.32979	-0.738641	0.460778	-6.09861	Not Significant
SEPHS2	0.427969	-0.718982	7.09312	-1.23923	0.216354	-5.61808	Not Significant
BTNL3	0.231192	-0.718887	3.49154	-1.74991	0.0812884	-4.88079	Not Significant
PDCD10	0.0611505	-0.718793	5.8539	-2.59073	0.0101068	-3.13537	Not Significant
SYNJ1	0.062431	-0.718698	5.80045	-2.57529	0.0105574	-3.17325	Not Significant
CRB1	0.915147	-0.718603	3.41947	-0.212763	0.831675	-6.34214	Not Significant
PDIA4	0.532718	-0.718509	6.42118	-1.02175	0.307828	-5.8565	Not Significant
FADS3	0.448003	-0.718319	4.91377	-1.19546	0.232974	-5.66971	Not Significant
ACAT2	0.136674	-0.718225	5.85596	-2.11994	0.0349393	-4.19309	Not Significant
GOLGA8A	0.124532	-0.71813	6.68402	-2.17801	0.0302856	-4.0736	Not Significant
WWP1	0.757539	-0.718035	8.22798	-0.559931	0.575999	-6.21151	Not Significant
AVEN	0.307979	-0.71794	5.46716	-1.52684	0.127991	-5.2333	Not Significant
SOCS3	0.898893	-0.717846	7.63915	-0.249342	0.803289	-6.3339	Not Significant
GLI1	0.688383	-0.717656	3.95096	-0.700915	0.48397	-6.12502	Not Significant
DCP2	0.798542	-0.717562	8.02669	-0.470524	0.638367	-6.25636	Not Significant
NXF2	0.0819876	-0.717467	3.30191	-2.42562	0.0159492	-3.52934	Not Significant
FBXO3	0.602493	-0.717372	6.18063	-0.877486	0.381016	-5.98954	Not Significant
KCNJ2	0.8071	-0.717278	6.12213	-0.453688	0.650424	-6.26393	Not Significant
NEUROG2	0.981954	-0.717183	4.00964	-0.0446822	0.964394	-6.36322	Not Significant
PLCG1	0.0680586	-0.717088	7.28885	-2.52814	0.0120473	-3.28763	Not Significant
SMUG1	0.728427	-0.716994	7.77549	-0.617414	0.537491	-6.17857	Not Significant
DHCR24	0.367924	-0.716899	9.01661	-1.37967	0.168849	-5.44004	Not Significant
ZFPM2	0.880768	-0.71671	5.9521	-0.291893	0.770597	-6.32268	Not Significant
LALBA	0.872533	-0.716615	2.73869	-0.311254	0.755852	-6.31699	Not Significant
TEKT1	0.383535	-0.71652	5.9206	-1.34139	0.180941	-5.49044	Not Significant
LTB4R	0.855044	-0.716425	5.70293	-0.349265	0.727167	-6.30477	Not Significant
TLR1	0.278437	-0.716331	5.95957	-1.60804	0.109015	-5.11042	Not Significant
AHCY	0.977027	-0.716236	8.16071	-0.0581751	0.953653	-6.36255	Not Significant
UBA2	0.135372	-0.716047	6.0805	-2.12694	0.0343472	-4.17884	Not Significant
PCSK1N	0.856425	-0.715857	4.81239	-0.347074	0.72881	-6.30551	Not Significant
SNAPC5	0.831735	-0.715763	5.65859	-0.405706	0.685286	-6.28401	Not Significant
TOB2	0.834038	-0.715573	6.94241	-0.399831	0.689602	-6.28632	Not Significant
DDB1	0.184363	-0.715479	7.37955	-1.91371	0.0567329	-4.59214	Not Significant
CSNK1G2	0.224523	-0.715384	9.47563	-1.77684	0.0767395	-4.83506	Not Significant
ANXA4	0.938206	-0.715289	7.37408	-0.157376	0.875068	-6.35213	Not Significant
BCAS2	0.804886	-0.715194	5.29162	-0.458317	0.647099	-6.26188	Not Significant
NCOR2	0.832084	-0.7151	7.53652	-0.404384	0.686256	-6.28453	Not Significant
FGF20	0.7589	-0.715005	3.65574	-0.556283	0.578486	-6.21349	Not Significant
RABGGTB	0.303844	-0.71491	7.36717	-1.53804	0.12523	-5.21672	Not Significant
POLR3F	0.274924	-0.714816	6.29449	-1.6208	0.106249	-5.09056	Not Significant
NOCT	0.74438	-0.714721	5.61396	-0.583442	0.560091	-6.19843	Not Significant
HPR	0.279612	-0.714626	4.95892	-1.60456	0.109781	-5.11583	Not Significant
SEC24A	0.519315	-0.714532	6.76842	-1.04949	0.294905	-5.82861	Not Significant
TACR1	0.347473	-0.714437	3.72071	-1.42781	0.154522	-5.37468	Not Significant
PSMD6	0.838786	-0.714342	8.75441	-0.387776	0.698493	-6.29094	Not Significant
LAMA5	0.314605	-0.714153	9.26295	-1.51111	0.131949	-5.25637	Not Significant
CHIC2	0.932099	-0.714058	8.53962	-0.172414	0.863244	-6.34971	Not Significant
BEX1	0.423002	-0.713963	5.92493	-1.25255	0.211472	-5.602	Not Significant
PON2	0.480195	-0.713869	9.62677	-1.12657	0.26094	-5.74725	Not Significant
CLCN3	0.521917	-0.713774	5.7673	-1.04334	0.297739	-5.83486	Not Significant
ZNF12	0.249482	-0.713679	6.05732	-1.69401	0.091437	-4.97355	Not Significant
CDR2L	0.88562	-0.713585	8.04382	-0.28033	0.779443	-6.32591	Not Significant
AGPAT4	0.60356	-0.71349	6.65998	-0.874418	0.382681	-5.99216	Not Significant
MIA	0.804886	-0.713301	4.87294	-0.45863	0.646875	-6.26174	Not Significant
PHC2	0.647021	-0.713206	5.28444	-0.781392	0.435268	-6.06702	Not Significant
CAT	0.368612	-0.713111	9.1979	-1.37671	0.169761	-5.44398	Not Significant
HK2	0.707218	-0.713017	7.06218	-0.663218	0.507766	-6.15004	Not Significant
MPL	0.96427	-0.712922	4.86824	-0.0927474	0.926174	-6.36	Not Significant
TFCP2L1	0.212077	-0.712827	5.32354	-1.81688	0.0703638	-4.76582	Not Significant
SIAE	0.394326	-0.712732	4.38033	-1.31875	0.188389	-5.51958	Not Significant
RHOC	0.2558	-0.712638	9.19315	-1.67658	0.0948014	-5.00185	Not Significant
VENTX	0.255885	-0.712543	5.65255	-1.67624	0.0948681	-5.0024	Not Significant
CBFB	0.412535	-0.712448	5.86665	-1.27749	0.202545	-5.57144	Not Significant
ADAM17	0.913032	-0.712354	6.62645	-0.218082	0.827532	-6.34102	Not Significant
EPHB4	0.940931	-0.712259	7.56519	-0.150186	0.880732	-6.3532	Not Significant
MELTF	0.698471	-0.712164	3.37935	-0.681214	0.49633	-6.13827	Not Significant
MME	0.998402	-0.71207	6.0807	-0.00337484	0.99731	-6.36419	Not Significant
MYOG	0.23701	-0.711975	3.72175	-1.73345	0.0841765	-4.90841	Not Significant
TBKBP1	0.990539	-0.71188	4.70215	-0.0218934	0.982549	-6.36396	Not Significant
SLC27A4	0.106924	-0.711596	3.82316	-2.27109	0.0239427	-3.87561	Not Significant
FOLR3	0.970149	-0.711502	5.68682	-0.0759537	0.939513	-6.36138	Not Significant
PDRG1	0.838158	-0.711407	6.42685	-0.390376	0.696572	-6.28996	Not Significant
RCC1	0.849887	-0.711312	6.06887	-0.360872	0.718483	-6.30075	Not Significant
HADHB	0.833848	-0.711217	8.28364	-0.400781	0.688903	-6.28595	Not Significant
UTY	0.721078	-0.711123	4.32159	-0.634965	0.525998	-6.16788	Not Significant
WDHD1	0.093693	-0.711028	4.6122	-2.35048	0.0194815	-3.70045	Not Significant
RNF103	0.291407	-0.710933	8.0077	-1.57295	0.116921	-5.16429	Not Significant
MIP	0.675295	-0.710839	3.57145	-0.726256	0.468322	-6.10743	Not Significant
TLR2	0.764112	-0.710744	4.83123	-0.543408	0.587305	-6.22038	Not Significant
VKORC1	0.982626	-0.710649	8.00246	-0.043211	0.965566	-6.36328	Not Significant
PTPRB	0.104918	-0.710555	8.01634	-2.2819	0.0232871	-3.8521	Not Significant
MRPL19	0.176283	-0.71046	6.77695	-1.94476	0.0528596	-4.53458	Not Significant
ANXA3	0.0660627	-0.710271	8.64746	-2.5469	0.0114334	-3.24236	Not Significant
B3GAT1	0.760941	-0.710176	3.67303	-0.551723	0.581602	-6.21595	Not Significant
EFNB1	0.128302	-0.710081	6.72321	-2.15944	0.0317117	-4.11215	Not Significant
CD47	0.907111	-0.709986	8.8159	-0.2285	0.819433	-6.33875	Not Significant
MLF2	0.599883	-0.709892	8.15117	-0.882898	0.37809	-5.98492	Not Significant
NTF4	0.634039	-0.709702	3.66072	-0.810183	0.418561	-6.04474	Not Significant
STIL	0.759004	-0.709418	4.82364	-0.555613	0.578943	-6.21385	Not Significant
SPRY4	0.927479	-0.709324	6.26686	-0.182008	0.855715	-6.34805	Not Significant
RBMS3	0.89886	-0.709229	6.51867	-0.249742	0.80298	-6.33381	Not Significant
SRA1	0.987365	-0.709134	7.14231	-0.0288931	0.976972	-6.36379	Not Significant
DNAJC16	0.798534	-0.70904	4.24484	-0.471218	0.637872	-6.25604	Not Significant
RPH3A	0.930982	-0.708945	3.63068	-0.174785	0.861382	-6.34931	Not Significant
QPCT	0.719681	-0.70885	6.2419	-0.636986	0.524683	-6.16663	Not Significant
DUSP8	0.136396	-0.708661	7.10576	-2.12202	0.0347624	-4.18886	Not Significant
MAPKAPK3	0.97743	-0.708566	8.38529	-0.0559872	0.955394	-6.36267	Not Significant
SDCBP	0.696105	-0.708282	8.9518	-0.687203	0.492555	-6.13428	Not Significant
NEK1	0.254336	-0.708187	6.68135	-1.67989	0.0941549	-4.9965	Not Significant
MRPL2	0.61455	-0.708093	6.9557	-0.852983	0.394438	-6.01015	Not Significant
RPL35	0.932729	-0.707998	9.70565	-0.170736	0.864562	-6.34999	Not Significant
OXGR1	0.270426	-0.707903	3.10686	-1.63332	0.103586	-5.07089	Not Significant
TAF1C	0.382441	-0.707809	6.21561	-1.34428	0.180006	-5.48668	Not Significant
CHAF1B	0.998703	-0.707714	4.8628	-0.0017982	0.998567	-6.36419	Not Significant
MKLN1	0.534405	-0.707525	8.76664	-1.01811	0.309553	-5.8601	Not Significant
CCZ1	0.299437	-0.70743	5.63216	-1.55172	0.121921	-5.19632	Not Significant
MEIS3P1	0.506256	-0.707335	7.22037	-1.07534	0.283199	-5.80197	Not Significant
SIPA1	0.967151	-0.70724	6.93367	-0.0817712	0.93489	-6.36094	Not Significant
PFKFB4	0.7935	-0.707146	6.34598	-0.481484	0.63057	-6.25128	Not Significant
TNFAIP1	0.728022	-0.707051	8.31802	-0.619993	0.535794	-6.17702	Not Significant
TLR3	0.772944	-0.706956	5.77718	-0.523249	0.601238	-6.23085	Not Significant
CEP104	0.574025	-0.706862	4.7475	-0.936726	0.349751	-5.93734	Not Significant
PDCD6IP	0.535661	-0.706672	8.53613	-1.01384	0.311584	-5.86432	Not Significant
TSNAX	0.2915	-0.706578	6.73973	-1.57222	0.117092	-5.1654	Not Significant
EI24	0.0716494	-0.706483	7.28627	-2.49609	0.0131643	-3.36422	Not Significant
KRT8	0.780319	-0.706388	8.24362	-0.50547	0.613648	-6.23975	Not Significant
USP10	0.786795	-0.706294	7.46579	-0.493117	0.622337	-6.24576	Not Significant
AGT	0.1227	-0.706199	4.87231	-2.18577	0.0297064	-4.05741	Not Significant
MET	0.900707	-0.706104	7.87946	-0.240083	0.810451	-6.33611	Not Significant
ARG2	0.201773	-0.706009	4.3631	-1.85208	0.0651244	-4.70369	Not Significant
RPS24	0.507635	-0.705915	8.95184	-1.07238	0.284525	-5.80506	Not Significant
FOXK2	0.732213	-0.705725	4.44684	-0.609025	0.543029	-6.18358	Not Significant
HDGF	0.113979	-0.705631	7.60455	-2.23006	0.0265798	-3.96387	Not Significant
CDKN2A	0.588753	-0.705441	3.94518	-0.904281	0.366666	-5.96635	Not Significant
STAT6	0.202961	-0.705347	8.12045	-1.84618	0.0659795	-4.71419	Not Significant
LZTR1	0.410206	-0.705252	7.86921	-1.28178	0.201037	-5.56612	Not Significant
AP3B2	0.80079	-0.705157	3.23055	-0.466738	0.64107	-6.25808	Not Significant
GAGE5	0.610543	-0.705063	2.96184	-0.86067	0.390197	-6.00375	Not Significant
AAMP	0.977849	-0.704968	7.54615	-0.0544798	0.956594	-6.36275	Not Significant
PRPSAP2	0.0874483	-0.704873	7.33701	-2.39005	0.0175441	-3.611	Not Significant
TMEFF2	0.976193	-0.704778	3.08619	-0.0602038	0.952039	-6.36243	Not Significant
CYP51A1	0.142607	-0.704684	6.75901	-2.08938	0.0376257	-4.25471	Not Significant
USP8	0.482059	-0.704589	6.79736	-1.12107	0.263271	-5.75325	Not Significant
DLX4	0.250144	-0.704494	3.78394	-1.69148	0.0919189	-4.97767	Not Significant
CKB	0.75516	-0.7044	7.68743	-0.564411	0.572951	-6.20906	Not Significant
PRKD2	0.481208	-0.704305	5.76888	-1.12347	0.262251	-5.75063	Not Significant
CST2	0.915147	-0.70421	3.79891	-0.213431	0.831155	-6.342	Not Significant
PI3	0.56922	-0.704116	4.89397	-0.944727	0.345657	-5.93003	Not Significant
GSN	0.782714	-0.704021	6.96275	-0.500438	0.617181	-6.24222	Not Significant
C1QL1	0.168943	-0.703926	4.39806	-1.97435	0.049378	-4.47889	Not Significant
MN1	0.59939	-0.703832	6.06042	-0.883694	0.377661	-5.98423	Not Significant
BCL3	0.578432	-0.703737	7.6777	-0.929214	0.353623	-5.94415	Not Significant
VAMP4	0.452013	-0.703642	6.72786	-1.18667	0.236418	-5.67986	Not Significant
EIF2AK2	0.143373	-0.703548	8.72339	-2.08578	0.0379534	-4.26191	Not Significant
DNAH11	0.589804	-0.703453	3.61589	-0.90097	0.368421	-5.96926	Not Significant
DCAF12	0.317434	-0.703358	7.72444	-1.50478	0.133569	-5.2656	Not Significant
FXN	0.52219	-0.703263	4.13877	-1.04085	0.298894	-5.83738	Not Significant
ORMDL2	0.0591277	-0.703169	5.54929	-2.60896	0.00959685	-3.09037	Not Significant
TTLL12	0.659386	-0.703074	6.69427	-0.75746	0.449446	-6.08492	Not Significant
LIAS	0.853985	-0.702979	5.62997	-0.351713	0.725333	-6.30393	Not Significant
PFDN6	0.215455	-0.702885	6.64061	-1.80569	0.0720994	-4.78532	Not Significant
DUSP4	0.427563	-0.70279	3.38201	-1.24073	0.215802	-5.61628	Not Significant
GABPB1	0.779341	-0.702601	5.47498	-0.508157	0.611765	-6.23843	Not Significant
GAPVD1	0.552764	-0.702506	8.26754	-0.980417	0.327773	-5.89667	Not Significant
RNF113A	0.275539	-0.702411	6.24488	-1.61934	0.106562	-5.09283	Not Significant
BAIAP2	0.458052	-0.702317	5.37857	-1.17382	0.241518	-5.69456	Not Significant
ARHGAP29	0.0918634	-0.702222	4.6696	-2.36298	0.0188499	-3.67233	Not Significant
LHX3	0.818715	-0.702127	3.97989	-0.432672	0.665605	-6.273	Not Significant
NOLC1	0.932153	-0.702032	5.90951	-0.171966	0.863596	-6.34978	Not Significant
DHRS3	0.223528	-0.701938	8.17082	-1.77987	0.076241	-4.82988	Not Significant
HNRNPUL1	0.208755	-0.701748	7.05401	-1.8275	0.0687479	-4.7472	Not Significant
SH2D2A	0.866199	-0.701654	5.29106	-0.325684	0.74492	-6.31252	Not Significant
GIMAP1	0.427203	-0.701559	7.27305	-1.24238	0.215191	-5.61429	Not Significant
UTP20	0.289941	-0.701464	3.9976	-1.578	0.115756	-5.15661	Not Significant
PRAF2	0.21492	-0.70137	6.39517	-1.80756	0.0718066	-4.78206	Not Significant
IL1R1	0.187632	-0.701275	7.58107	-1.90201	0.0582518	-4.61358	Not Significant
AOC2	0.0558241	-0.70118	3.65378	-2.64021	0.00877617	-3.01252	Not Significant
LAMA2	0.748606	-0.701086	6.9106	-0.576288	0.564909	-6.20246	Not Significant
ACOT9	0.0679338	-0.700896	7.34138	-2.52959	0.0119987	-3.28413	Not Significant
FYN	0.341981	-0.700801	7.02458	-1.44048	0.150911	-5.35712	Not Significant
EPC2	0.419512	-0.700707	4.65373	-1.26076	0.208503	-5.59201	Not Significant
ANKRD11	0.589773	-0.700612	7.74516	-0.901597	0.368088	-5.96871	Not Significant
ENO2	0.841132	-0.700517	7.05673	-0.381952	0.702803	-6.29312	Not Significant
SPINK1	0.810012	-0.700423	3.55108	-0.449767	0.653245	-6.26566	Not Significant
SCRN1	0.340635	-0.700328	7.39808	-1.44353	0.150052	-5.35287	Not Significant
PPIC	0.762269	-0.700233	8.30851	-0.547929	0.584201	-6.21798	Not Significant
SERPINB2	0.696415	-0.700139	3.74118	-0.686552	0.492964	-6.13472	Not Significant
DNASE1L1	0.718598	-0.700044	5.08036	-0.639107	0.523304	-6.16531	Not Significant
NHS	0.938206	-0.699949	5.42964	-0.157574	0.874912	-6.3521	Not Significant
PKN2	0.890047	-0.699855	7.29786	-0.27113	0.786502	-6.32838	Not Significant
RHCE	0.973413	-0.69976	2.75195	-0.0679647	0.945865	-6.36194	Not Significant
RSPH1	0.885535	-0.699571	5.72848	-0.280727	0.779139	-6.3258	Not Significant
NTNG1	0.900553	-0.699476	6.14022	-0.241215	0.809575	-6.33584	Not Significant
HSPA1A	0.758622	-0.699286	8.32521	-0.557962	0.577341	-6.21258	Not Significant
ARL4A	0.149188	-0.699192	5.55817	-2.05738	0.0406265	-4.31831	Not Significant
TTLL5	0.452939	-0.699097	6.15804	-1.18387	0.237522	-5.68307	Not Significant
SMYD5	0.579389	-0.698908	4.19713	-0.925674	0.355456	-5.94734	Not Significant
DYSF	0.227219	-0.698529	7.27234	-1.7669	0.0783943	-4.85203	Not Significant
GYPB	0.978986	-0.698434	3.34019	-0.0505597	0.959714	-6.36295	Not Significant
NOS1AP	0.877543	-0.69834	3.72451	-0.297632	0.766216	-6.32103	Not Significant
HSPA2	0.978986	-0.69815	6.64719	-0.0506692	0.959627	-6.36294	Not Significant
SFXN1	0.996958	-0.698055	5.89116	-0.00628283	0.994992	-6.36418	Not Significant
WFS1	0.464829	-0.697961	8.135	-1.16007	0.247061	-5.71011	Not Significant
CLK3	0.983579	-0.697866	6.74112	-0.0400723	0.968066	-6.36341	Not Significant
MAP3K12	0.727269	-0.697771	6.43645	-0.621371	0.534889	-6.17619	Not Significant
ASAP2	0.194174	-0.697677	7.72887	-1.87701	0.0616138	-4.659	Not Significant
JRKL	0.872533	-0.697582	4.61258	-0.309983	0.756817	-6.31738	Not Significant
TKTL1	0.661943	-0.697487	3.81165	-0.752834	0.452217	-6.08832	Not Significant
TRMT6	0.114149	-0.697393	5.01711	-2.22828	0.0266998	-3.96766	Not Significant
NID2	0.974102	-0.697109	5.23238	-0.0658098	0.947579	-6.36208	Not Significant
LYN	0.798922	-0.697014	8.61204	-0.469892	0.638818	-6.25665	Not Significant
ZFYVE16	0.102293	-0.696919	6.04382	-2.29619	0.0224443	-3.82085	Not Significant
RYBP	0.992155	-0.696824	8.09946	-0.0183497	0.985374	-6.36403	Not Significant
ZNF70	0.224523	-0.696635	5.75309	-1.77669	0.0767646	-4.83532	Not Significant
PTPRJ	0.71248	-0.696351	4.96872	-0.650356	0.516025	-6.15826	Not Significant
PLOD3	0.129687	-0.696256	8.10395	-2.1527	0.0322439	-4.12607	Not Significant
OLFM4	0.546432	-0.696162	3.14473	-0.993062	0.321584	-5.88455	Not Significant
CD300C	0.965053	-0.696067	5.78759	-0.0887656	0.929335	-6.36035	Not Significant
AFF1	0.248122	-0.695972	6.97927	-1.69846	0.0905926	-4.96626	Not Significant
BMPR2	0.475288	-0.695878	9.28022	-1.13633	0.256844	-5.73655	Not Significant
SULT1E1	0.762269	-0.695783	2.74759	-0.548065	0.584108	-6.21791	Not Significant
SLC2A3	0.277428	-0.695688	9.37603	-1.6123	0.108085	-5.1038	Not Significant
AKAP9	0.184866	-0.695594	4.47309	-1.91133	0.0570394	-4.59651	Not Significant
CUL4A	0.328153	-0.695499	8.26543	-1.47332	0.141848	-5.31086	Not Significant
TRUB2	0.0800994	-0.695309	5.05065	-2.44003	0.015341	-3.49596	Not Significant
GNA15	0.257763	-0.695215	7.06635	-1.67127	0.0958463	-5.01042	Not Significant
PPP1R12A	0.146714	-0.69512	7.47245	-2.06818	0.0395918	-4.29695	Not Significant
LGI1	0.759004	-0.695025	3.88321	-0.555534	0.578997	-6.2139	Not Significant
ODC1	0.972685	-0.694931	8.57677	-0.0705237	0.94383	-6.36177	Not Significant
NNT	0.165774	-0.694836	6.57632	-1.98819	0.0478173	-4.45257	Not Significant
TMSB10	0.839148	-0.694741	11.3859	-0.38529	0.700331	-6.29188	Not Significant
CNN3	0.240022	-0.694647	9.50079	-1.72383	0.0859025	-4.92443	Not Significant
PTPRF	0.515512	-0.694552	8.40244	-1.05652	0.291689	-5.82143	Not Significant
SIRPB1	0.715158	-0.694457	4.94672	-0.646142	0.518746	-6.16091	Not Significant
R3HDM2	0.20318	-0.694363	6.33789	-1.84531	0.0661064	-4.71573	Not Significant
MDC1	0.949744	-0.694268	7.41568	-0.128552	0.89781	-6.35614	Not Significant
DUSP7	0.664824	-0.694173	4.28787	-0.746894	0.455789	-6.09265	Not Significant
NUDC	0.983957	-0.694078	8.98738	-0.03845	0.969358	-6.36347	Not Significant
NRXN1	0.766075	-0.693984	3.55639	-0.538678	0.59056	-6.22287	Not Significant
CALM2	0.65732	-0.693889	10.1553	-0.761971	0.446754	-6.08159	Not Significant
KRT23	0.752347	-0.693794	3.36504	-0.569072	0.569788	-6.20649	Not Significant
RLF	0.762681	-0.6937	6.72741	-0.546891	0.584913	-6.21853	Not Significant
AKAP1	0.160024	-0.693605	5.98364	-2.01088	0.0453494	-4.40904	Not Significant
SULT1A2	0.201959	-0.69351	6.73994	-1.85057	0.0653418	-4.70637	Not Significant
GALNT2	0.17267	-0.693416	5.1881	-1.95926	0.0511283	-4.50739	Not Significant
FHL5	0.119205	-0.693321	7.23465	-2.20371	0.0284038	-4.01974	Not Significant
SLC44A1	0.777734	-0.693226	8.28605	-0.512866	0.608472	-6.23609	Not Significant
MAGEA12	0.864952	-0.693132	3.96998	-0.328795	0.74257	-6.31153	Not Significant
ADAM10	0.996958	-0.692942	6.33938	-0.00569637	0.995459	-6.36418	Not Significant
SLC7A5	0.760001	-0.692847	6.5274	-0.553837	0.580157	-6.21481	Not Significant
NOS2	0.846948	-0.692658	3.3386	-0.370417	0.711367	-6.29735	Not Significant
GPX2	0.144946	-0.692469	4.11644	-2.07472	0.0389759	-4.28396	Not Significant
LBR	0.153429	-0.692374	6.00363	-2.03721	0.0426205	-4.3579	Not Significant
SNRPF	0.940005	-0.692279	8.20763	-0.15259	0.878837	-6.35285	Not Significant
DLEC1	0.470071	-0.692185	5.84202	-1.14839	0.25184	-5.72318	Not Significant
ISG20	0.443594	-0.69209	8.38979	-1.20466	0.229407	-5.65901	Not Significant
EVX1	0.406414	-0.691995	3.43917	-1.2918	0.19755	-5.55364	Not Significant
CFAP45	0.841532	-0.691901	4.95988	-0.380975	0.703526	-6.29349	Not Significant
ZNF2	0.579389	-0.691806	4.43995	-0.926086	0.355242	-5.94697	Not Significant
PEX3	0.144538	-0.691711	5.43103	-2.07746	0.0387209	-4.27852	Not Significant
TEC	0.31177	-0.691617	4.35263	-1.51816	0.130164	-5.24606	Not Significant
PPP3R1	0.576407	-0.691522	8.07138	-0.932985	0.351675	-5.94074	Not Significant
KLF3	0.165981	-0.691427	4.91176	-1.98664	0.0479904	-4.45554	Not Significant
PTN	0.618935	-0.691332	5.13941	-0.842746	0.400129	-6.01858	Not Significant
TRIM10	0.776378	-0.691238	3.23821	-0.515738	0.606466	-6.23465	Not Significant
TRIP10	0.697006	-0.691143	7.22906	-0.685433	0.493669	-6.13546	Not Significant
SRPK2	0.346512	-0.691048	5.60532	-1.43029	0.153811	-5.37126	Not Significant
MGAT2	0.986875	-0.690954	5.90405	-0.0301789	0.975947	-6.36375	Not Significant
PODXL	0.060085	-0.690764	7.60444	-2.59986	0.00984852	-3.11288	Not Significant
INHBB	0.452834	-0.690575	5.95601	-1.1848	0.237157	-5.68201	Not Significant
MTG2	0.226212	-0.69048	4.55471	-1.77097	0.0777132	-4.84509	Not Significant
ZNF230	0.795979	-0.690386	5.09794	-0.475955	0.634498	-6.25385	Not Significant
RPS20	0.248122	-0.690291	11.6511	-1.69825	0.0906331	-4.96662	Not Significant
FBXO11	0.438413	-0.690101	8.53052	-1.21557	0.22523	-5.64622	Not Significant
CYP2D6	0.990815	-0.690007	4.35762	-0.02138	0.982959	-6.36397	Not Significant
PTPRT	0.269289	-0.689912	4.49558	-1.63821	0.102562	-5.06317	Not Significant
ABCC8	0.157215	-0.689817	4.00107	-2.02109	0.0442738	-4.38928	Not Significant
TWF1	0.492155	-0.689723	5.02348	-1.10227	0.271341	-5.77352	Not Significant
WIPF1	0.56082	-0.689628	7.06656	-0.962099	0.336876	-5.91394	Not Significant
MPDZ	0.855046	-0.689533	7.34183	-0.349107	0.727285	-6.30482	Not Significant
PFDN4	0.218701	-0.689439	5.29824	-1.79502	0.0737872	-4.8038	Not Significant
SCN4B	0.847105	-0.689344	6.26704	-0.368493	0.712799	-6.29804	Not Significant
CYP2A13	0.31067	-0.689249	3.87693	-1.52134	0.129365	-5.24139	Not Significant
MGAT4C	0.349761	-0.689155	2.71948	-1.42117	0.156442	-5.38383	Not Significant
ANAPC15	0.513566	-0.68906	6.36568	-1.06064	0.289816	-5.8172	Not Significant
SCN9A	0.129371	-0.688965	4.87813	-2.15429	0.0321172	-4.12278	Not Significant
KIAA0319	0.772944	-0.68887	4.96451	-0.523338	0.601176	-6.2308	Not Significant
SEC63	0.847555	-0.688776	6.92681	-0.366155	0.714541	-6.29888	Not Significant
DEK	0.670484	-0.688681	7.98405	-0.734128	0.463518	-6.10184	Not Significant
MYOT	0.63181	-0.688586	3.29567	-0.81441	0.41614	-6.0414	Not Significant
RPL7A	0.501743	-0.688492	8.6052	-1.08457	0.279096	-5.7923	Not Significant
ZMYND8	0.520195	-0.688397	5.67878	-1.04732	0.295903	-5.83082	Not Significant
SNRPD1	0.0605831	-0.688208	5.4478	-2.59548	0.00997157	-3.12367	Not Significant
SNN	0.806009	-0.688113	6.52861	-0.455997	0.648765	-6.26291	Not Significant
EIF4G1	0.872533	-0.688018	8.09062	-0.309121	0.757472	-6.31764	Not Significant
RPL24	0.736346	-0.687924	9.72456	-0.5991	0.549617	-6.18942	Not Significant
FAM50A	0.270942	-0.687829	8.69156	-1.6316	0.103949	-5.0736	Not Significant
BAZ2A	0.402575	-0.687734	4.88664	-1.30005	0.194711	-5.54329	Not Significant
RTCA	0.0955666	-0.687639	7.26023	-2.33945	0.020054	-3.72513	Not Significant
TBX3	0.650879	-0.68745	5.57287	-0.774562	0.439288	-6.07218	Not Significant
ZNF195	0.348736	-0.687355	6.34596	-1.42553	0.155179	-5.37783	Not Significant
CCDC144A	0.119683	-0.687261	3.5413	-2.20028	0.0286488	-4.02696	Not Significant
PSG3	0.646145	-0.687166	4.40582	-0.784808	0.433266	-6.06442	Not Significant
POP4	0.264466	-0.687071	6.25877	-1.6506	0.100002	-5.04352	Not Significant
DLGAP5	0.927479	-0.686977	3.94311	-0.183482	0.85456	-6.34779	Not Significant
EHD4	0.996654	-0.686882	8.01719	-0.0084709	0.993248	-6.36416	Not Significant
ALDH2	0.965053	-0.686787	9.52332	-0.090055	0.928311	-6.36024	Not Significant
WDFY3	0.899303	-0.686598	4.45352	-0.247276	0.804886	-6.3344	Not Significant
ZNF354A	0.835017	-0.686409	4.1797	-0.398299	0.69073	-6.28691	Not Significant
CCT3	0.761421	-0.686314	8.0407	-0.550266	0.5826	-6.21673	Not Significant
GIMAP2	0.523634	-0.686219	6.31856	-1.03706	0.300651	-5.8412	Not Significant
SRGN	0.0666858	-0.686124	10.4174	-2.54072	0.0116324	-3.2573	Not Significant
KRT6B	0.965415	-0.685935	3.21286	-0.0870408	0.930705	-6.3605	Not Significant
SIRT5	0.482327	-0.68584	5.806	-1.12011	0.263681	-5.7543	Not Significant
SCN2B	0.994565	-0.685746	5.24509	-0.0130926	0.989564	-6.36411	Not Significant
NEUROD4	0.165833	-0.685651	3.60884	-1.98743	0.0479022	-4.45403	Not Significant
IRF1	0.965415	-0.685556	8.98103	-0.0870821	0.930672	-6.3605	Not Significant
GNG4	0.776689	-0.685367	3.40854	-0.514645	0.607229	-6.2352	Not Significant
RAD51	0.137038	-0.685178	4.9563	-2.11644	0.0352385	-4.20019	Not Significant
TP53I3	0.549603	-0.685083	6.25275	-0.986159	0.324953	-5.89119	Not Significant
SERPINB6	0.924971	-0.684988	6.87951	-0.190288	0.849229	-6.34655	Not Significant
TAF13	0.353259	-0.684893	5.56025	-1.4138	0.158592	-5.39393	Not Significant
MTCH2	0.795143	-0.684799	6.27633	-0.477198	0.633614	-6.25328	Not Significant
PTPRA	0.954461	-0.684704	6.77693	-0.12011	0.904487	-6.35716	Not Significant
GNG10	0.156685	-0.684609	7.0379	-2.02356	0.0440175	-4.3845	Not Significant
PKP1	0.564051	-0.684515	3.80551	-0.953953	0.340975	-5.92152	Not Significant
MT1L	0.109652	-0.684325	3.77597	-2.25495	0.0249516	-3.91051	Not Significant
RFPL1	0.728849	-0.684231	3.28031	-0.616273	0.538242	-6.17926	Not Significant
GPR132	0.354973	-0.684136	4.78231	-1.40937	0.159896	-5.39997	Not Significant
SLC8A1	0.675563	-0.683947	4.97933	-0.725589	0.46873	-6.10791	Not Significant
TSPAN13	0.87209	-0.683852	9.29917	-0.312197	0.755136	-6.31671	Not Significant
ELAVL3	0.414984	-0.683757	3.61929	-1.27113	0.204796	-5.5793	Not Significant
NAA10	0.620954	-0.683662	7.02923	-0.836927	0.403386	-6.02333	Not Significant
SIGLEC5	0.644695	-0.683568	4.23506	-0.787827	0.431501	-6.06211	Not Significant
AHSA1	0.988295	-0.683473	8.26484	-0.0270601	0.978432	-6.36384	Not Significant
PRMT3	0.220529	-0.683378	6.8767	-1.78942	0.0746877	-4.81348	Not Significant
VCL	0.387256	-0.683284	6.96197	-1.33306	0.183656	-5.50122	Not Significant
MFN2	0.669562	-0.683189	7.39579	-0.737738	0.461325	-6.09926	Not Significant
XPO6	0.546646	-0.683094	7.39445	-0.992649	0.321785	-5.88495	Not Significant
STIM1	0.552232	-0.683	7.20826	-0.981544	0.327218	-5.89559	Not Significant
MAPRE3	0.885535	-0.68281	6.81325	-0.280619	0.779221	-6.32583	Not Significant
RAB17	0.811834	-0.682716	7.70476	-0.446233	0.655793	-6.2672	Not Significant
BRMS1	0.726171	-0.682621	6.82245	-0.622753	0.533982	-6.17535	Not Significant
CLTA	0.892569	-0.682526	8.30276	-0.264169	0.791854	-6.33019	Not Significant
AMPD3	0.872533	-0.682432	3.9634	-0.310203	0.75665	-6.31731	Not Significant
COX6B1	0.274044	-0.682242	9.83634	-1.62361	0.105646	-5.08615	Not Significant
INTS6	0.822799	-0.682147	6.07726	-0.422866	0.672735	-6.27709	Not Significant
GTF2A1L	0.590773	-0.682053	4.53311	-0.898864	0.36954	-5.9711	Not Significant
RSF1	0.523517	-0.681958	5.66333	-1.03767	0.300369	-5.84059	Not Significant
NPY	0.768845	-0.681863	3.86842	-0.532891	0.594555	-6.22589	Not Significant
NUP62	0.176283	-0.681769	7.49072	-1.94445	0.052897	-4.53516	Not Significant
REV1	0.507959	-0.681674	7.59635	-1.07158	0.284883	-5.80589	Not Significant
CCT5	0.694271	-0.681579	6.69053	-0.690779	0.490308	-6.13188	Not Significant
SERINC3	0.0972477	-0.681485	8.15337	-2.32606	0.0207689	-3.75494	Not Significant
CYP19A1	0.0509469	-0.68139	3.25298	-2.68468	0.0077169	-2.90022	Not Significant
DPYSL4	0.898975	-0.681201	4.41214	-0.24873	0.803762	-6.33405	Not Significant
CNPY3	0.942486	-0.681106	7.01945	-0.144255	0.885409	-6.35405	Not Significant
S100P	0.830039	-0.681011	7.25192	-0.408693	0.683095	-6.28283	Not Significant
NME5	0.724792	-0.680916	6.17047	-0.62543	0.532226	-6.17373	Not Significant
SERPINI2	0.723853	-0.680822	4.72004	-0.627014	0.531189	-6.17276	Not Significant
MGMT	0.681824	-0.680632	7.6334	-0.711939	0.477127	-6.11745	Not Significant
NEDD4	0.208677	-0.680538	5.048	-1.82786	0.0686936	-4.74657	Not Significant
MSL3	0.0704291	-0.680443	6.18761	-2.50775	0.0127475	-3.33645	Not Significant
FFAR2	0.0665067	-0.680348	3.64203	-2.54197	0.0115921	-3.2543	Not Significant
GABRA3	0.555984	-0.680254	3.32074	-0.97418	0.330854	-5.90259	Not Significant
CLUH	0.879811	-0.680159	6.32262	-0.29352	0.769354	-6.32222	Not Significant
ARHGEF16	0.74426	-0.67997	6.30378	-0.583728	0.559899	-6.19826	Not Significant
OCA2	0.235215	-0.679875	3.98063	-1.73905	0.0831854	-4.89905	Not Significant
UBQLN2	0.833848	-0.67978	8.12194	-0.401019	0.688728	-6.28585	Not Significant
SS18	0.387035	-0.679685	5.95896	-1.33404	0.183333	-5.49995	Not Significant
BORCS8-MEF2B	0.884091	-0.679591	4.75926	-0.284613	0.776163	-6.32473	Not Significant
MAPK1	0.0918634	-0.679496	6.87711	-2.36378	0.0188104	-3.67054	Not Significant
PAPSS2	0.102054	-0.679401	9.26319	-2.29806	0.0223361	-3.81674	Not Significant
ABR	0.978599	-0.679307	6.8234	-0.0526367	0.958061	-6.36284	Not Significant
IER5	0.973385	-0.679212	7.94651	-0.0684981	0.945441	-6.36191	Not Significant
MCTS1	0.489294	-0.679117	6.2484	-1.10731	0.269162	-5.76812	Not Significant
EMX2	0.833054	-0.679023	3.61817	-0.40283	0.687397	-6.28514	Not Significant
PSMC3IP	0.327879	-0.678928	4.77544	-1.4746	0.141506	-5.30904	Not Significant
ANKRD17	0.486349	-0.678833	7.52302	-1.11324	0.266611	-5.76173	Not Significant
ING2	0.0539144	-0.678549	7.37752	-2.65788	0.00834049	-2.9681	Not Significant
WNT3A	0.150201	-0.678455	7.29209	-2.05265	0.041087	-4.32763	Not Significant
CDC42BPA	0.136968	-0.67836	6.22883	-2.11693	0.0351961	-4.19919	Not Significant
GCC2	0.778553	-0.678265	4.79049	-0.509964	0.610501	-6.23753	Not Significant
FN1	0.899403	-0.67817	5.81534	-0.245659	0.806136	-6.33479	Not Significant
FRY	0.408958	-0.678076	5.11498	-1.28605	0.199548	-5.56082	Not Significant
GAN	0.455895	-0.677981	4.88527	-1.17911	0.239411	-5.68853	Not Significant
LYAR	0.439553	-0.677886	7.686	-1.21293	0.226236	-5.64933	Not Significant
OFD1	0.191143	-0.677792	7.51461	-1.89206	0.0595713	-4.63173	Not Significant
CHRM3	0.137791	-0.677697	4.85249	-2.11222	0.0356015	-4.20873	Not Significant
MECP2	0.508436	-0.677602	5.61592	-1.07044	0.285392	-5.80706	Not Significant
RGS9	0.63019	-0.677508	3.58984	-0.816732	0.414814	-6.03956	Not Significant
NPEPPS	0.583512	-0.677413	5.90024	-0.915013	0.361015	-5.95687	Not Significant
CPSF4	0.708677	-0.677318	6.52701	-0.658255	0.510945	-6.15323	Not Significant
SEZ6	0.625777	-0.677224	3.56368	-0.826963	0.409001	-6.03139	Not Significant
SYN3	0.536736	-0.677129	4.03495	-1.01145	0.312723	-5.86666	Not Significant
PCP2	0.803974	-0.677034	3.35354	-0.46099	0.645183	-6.26068	Not Significant
FBXO8	0.965086	-0.676939	8.08535	-0.0881042	0.92986	-6.36041	Not Significant
SOCS1	0.838271	-0.676845	6.12244	-0.389986	0.696859	-6.2901	Not Significant
ANKRD12	0.723054	-0.67675	7.58633	-0.63033	0.529021	-6.17073	Not Significant
RGCC	0.915189	-0.676655	11.0726	-0.212198	0.832115	-6.34225	Not Significant
FOLH1	0.764337	-0.676561	2.84976	-0.542152	0.588168	-6.22105	Not Significant
MPZ	0.062431	-0.676466	3.75524	-2.57595	0.0105379	-3.17165	Not Significant
TSPAN2	0.960911	-0.676277	4.2492	-0.103138	0.917931	-6.35901	Not Significant
PER2	0.723077	-0.676087	5.49408	-0.628641	0.530125	-6.17177	Not Significant
TSPAN17	0.822596	-0.675993	6.91932	-0.424156	0.671796	-6.27656	Not Significant
USP1	0.367505	-0.675803	6.00661	-1.38079	0.168505	-5.43854	Not Significant
PHKA2	0.776028	-0.675708	6.92347	-0.517058	0.605546	-6.23398	Not Significant
ETFB	0.772518	-0.675519	7.75215	-0.525411	0.599736	-6.22975	Not Significant
LGALS3	0.835769	-0.675424	6.97139	-0.396733	0.691883	-6.28752	Not Significant
DBNL	0.820758	-0.67533	8.13094	-0.429611	0.667827	-6.27429	Not Significant
RGN	0.731145	-0.675235	5.1953	-0.611331	0.541504	-6.18221	Not Significant
CD55	0.129987	-0.67514	8.8074	-2.1508	0.0323946	-4.12997	Not Significant
GPR21	0.885218	-0.675046	3.55767	-0.282664	0.777655	-6.32527	Not Significant
KAT2A	0.930605	-0.674951	7.70276	-0.175737	0.860635	-6.34915	Not Significant
SPRR2D	0.732939	-0.674856	2.95195	-0.607606	0.543968	-6.18442	Not Significant
CFHR1	0.851325	-0.674762	3.10518	-0.357437	0.721049	-6.30195	Not Significant
MRPL30	0.0967535	-0.674667	5.90491	-2.32908	0.0206057	-3.74823	Not Significant
PDE6A	0.581246	-0.674572	3.61781	-0.921307	0.357727	-5.95125	Not Significant
TSPAN15	0.32738	-0.674478	6.37429	-1.4772	0.140808	-5.30533	Not Significant
DNAJC7	0.930634	-0.674383	7.7622	-0.17554	0.860789	-6.34918	Not Significant
BECN1	0.760318	-0.674288	7.47532	-0.553179	0.580606	-6.21517	Not Significant
SMNDC1	0.417405	-0.674099	7.44629	-1.26729	0.206163	-5.58402	Not Significant
HSPE1	0.0874483	-0.673909	7.45855	-2.38993	0.0175494	-3.61125	Not Significant
RPS16	0.736173	-0.673815	11.2342	-0.60119	0.548226	-6.18819	Not Significant
CDC42BPB	0.409957	-0.67372	7.202	-1.28325	0.200523	-5.5643	Not Significant
BIRC2	0.976264	-0.673625	7.82133	-0.0597803	0.952376	-6.36245	Not Significant
IFI16	0.969907	-0.673531	8.1695	-0.0765824	0.939013	-6.36134	Not Significant
IFT57	0.856632	-0.673436	8.05927	-0.346528	0.72922	-6.30569	Not Significant
GATA6	0.143997	-0.673341	5.44751	-2.07979	0.0385041	-4.27386	Not Significant
CCNT1	0.324405	-0.673247	6.85076	-1.48487	0.138765	-5.29435	Not Significant
PLOD1	0.32748	-0.673152	8.51543	-1.47654	0.140985	-5.30628	Not Significant
SAR1A	0.110127	-0.673057	8.21004	-2.25197	0.0251418	-3.91693	Not Significant
PTK2	0.838942	-0.672962	6.9018	-0.387352	0.698806	-6.2911	Not Significant
PIK3CA	0.546432	-0.672773	6.19914	-0.993062	0.321584	-5.88455	Not Significant
FGF7	0.723853	-0.672678	4.46445	-0.627148	0.531101	-6.17268	Not Significant
HSPD1	0.97876	-0.672584	8.04889	-0.0517776	0.958745	-6.36289	Not Significant
IDH3G	0.776033	-0.672489	6.48044	-0.516719	0.605783	-6.23415	Not Significant
EFR3B	0.277314	-0.672394	4.90115	-1.61318	0.107893	-5.10243	Not Significant
SMC5	0.139485	-0.672205	3.59518	-2.10415	0.0363062	-4.22504	Not Significant
MAD2L1	0.763398	-0.67211	4.28351	-0.545634	0.585776	-6.2192	Not Significant
FZD10	0.450213	-0.672016	4.49177	-1.19098	0.234724	-5.67489	Not Significant
WNT7B	0.795002	-0.671921	4.20874	-0.477677	0.633273	-6.25305	Not Significant
MEIS1	0.798229	-0.671826	8.03818	-0.471937	0.63736	-6.25571	Not Significant
SLIT2	0.845483	-0.671731	9.26132	-0.373038	0.709418	-6.2964	Not Significant
ALDOA	0.951128	-0.671637	8.08451	-0.125746	0.900028	-6.35649	Not Significant
TCHH	0.467662	-0.671542	4.65046	-1.15294	0.249974	-5.71812	Not Significant
MSRB1	0.179625	-0.671447	8.30729	-1.93136	0.0545035	-4.55954	Not Significant
ORC6	0.432998	-0.671353	7.29608	-1.22674	0.221007	-5.633	Not Significant
RANBP9	0.315876	-0.671258	4.95231	-1.50818	0.132698	-5.26065	Not Significant
ZMYND10	0.744888	-0.671163	4.60032	-0.582418	0.560779	-6.19901	Not Significant
TUBA1A	0.552952	-0.671069	8.90633	-0.979416	0.328266	-5.89762	Not Significant
ZNF711	0.812385	-0.670974	3.45663	-0.445	0.656683	-6.26774	Not Significant
ORC3	0.558526	-0.670879	7.52522	-0.967877	0.333987	-5.90853	Not Significant
PEA15	0.539598	-0.670785	9.7255	-1.00571	0.315469	-5.87228	Not Significant
ZBTB40	0.856736	-0.67069	6.87505	-0.346159	0.729497	-6.30582	Not Significant
URB2	0.881938	-0.670595	5.7667	-0.289389	0.772509	-6.32339	Not Significant
DLG1	0.111439	-0.670501	5.32669	-2.24499	0.0255925	-3.93193	Not Significant
PRKAR2A	0.755335	-0.670406	6.08299	-0.564063	0.573187	-6.20925	Not Significant
BDP1	0.389097	-0.670311	5.50178	-1.32945	0.184841	-5.50587	Not Significant
RNF11	0.941749	-0.670216	7.0306	-0.148315	0.882207	-6.35348	Not Significant
DDX20	0.423928	-0.670122	4.52918	-1.24969	0.212514	-5.60547	Not Significant
DSC2	0.330948	-0.670027	5.77915	-1.46453	0.144233	-5.32334	Not Significant
GTF2H1	0.230125	-0.669932	5.63273	-1.75581	0.0802743	-4.87084	Not Significant
TCAF1	0.0726777	-0.669838	7.33761	-2.48848	0.0134426	-3.38227	Not Significant
DNAI1	0.398789	-0.669743	4.86389	-1.30767	0.192116	-5.53367	Not Significant
FRK	0.718804	-0.669648	4.9457	-0.638724	0.523553	-6.16555	Not Significant
SIPA1L1	0.449094	-0.669554	5.90035	-1.19353	0.233726	-5.67194	Not Significant
INTS8	0.244943	-0.669459	7.25128	-1.7073	0.0889361	-4.95176	Not Significant
POLD1	0.841222	-0.669364	5.66632	-0.381695	0.702993	-6.29322	Not Significant
EBI3	0.298111	-0.66927	5.10797	-1.5566	0.120756	-5.18899	Not Significant
LPIN2	0.60581	-0.669175	5.98873	-0.869213	0.385516	-5.99657	Not Significant
ZNF223	0.165833	-0.66908	6.83478	-1.98756	0.0478875	-4.45378	Not Significant
REG1A	0.790561	-0.668985	2.78853	-0.486151	0.627261	-6.24908	Not Significant
PRG2	0.824369	-0.668891	5.06858	-0.419078	0.675498	-6.27864	Not Significant
SP100	0.974453	-0.668796	6.30273	-0.0647776	0.9484	-6.36215	Not Significant
CALCR	0.290391	-0.668701	3.08363	-1.57581	0.11626	-5.15994	Not Significant
HCFC2	0.301206	-0.668607	5.75325	-1.5454	0.12344	-5.20576	Not Significant
ERLIN1	0.992376	-0.668512	5.69614	-0.0179049	0.985728	-6.36404	Not Significant
SASH1	0.65732	-0.668323	8.86983	-0.761485	0.447043	-6.08195	Not Significant
NRDC	0.192052	-0.668228	9.27878	-1.88737	0.0602016	-4.64025	Not Significant
TRMT2A	0.607332	-0.668133	4.42351	-0.866892	0.386784	-5.99852	Not Significant
CAPNS1	0.857586	-0.668039	8.57888	-0.344198	0.73097	-6.30648	Not Significant
STK24	0.100188	-0.667944	6.92132	-2.30906	0.0217086	-3.79256	Not Significant
SREBF2	0.960911	-0.667849	5.25444	-0.102341	0.918563	-6.35909	Not Significant
TRIM35	0.583436	-0.667754	4.81602	-0.916231	0.360377	-5.95578	Not Significant
TAF7	0.961991	-0.66766	7.91407	-0.098324	0.921749	-6.35948	Not Significant
PDGFRA	0.641675	-0.667565	8.255	-0.79353	0.428178	-6.05772	Not Significant
SLC27A6	0.0620929	-0.66747	3.53982	-2.58112	0.0103851	-3.15897	Not Significant
EOGT	0.716354	-0.667376	6.98516	-0.643493	0.52046	-6.16258	Not Significant
FKBP5	0.189152	-0.667281	8.59495	-1.89824	0.0587495	-4.62048	Not Significant
GRPEL2	0.728427	-0.667186	8.14074	-0.617398	0.537501	-6.17858	Not Significant
ATN1	0.682023	-0.667092	6.22004	-0.711548	0.477369	-6.11772	Not Significant
NMT1	0.393307	-0.666997	7.25906	-1.32114	0.187594	-5.51653	Not Significant
PIGQ	0.704791	-0.666902	7.75224	-0.668364	0.504482	-6.1467	Not Significant
SEMA3B	0.144946	-0.666808	6.52335	-2.07532	0.0389202	-4.28278	Not Significant
CBX1	0.585354	-0.666713	6.53848	-0.911278	0.362976	-5.96018	Not Significant
KAT5	0.279947	-0.666618	4.82914	-1.60288	0.110149	-5.11841	Not Significant
ISL1	0.371574	-0.666524	3.72282	-1.37033	0.171742	-5.45247	Not Significant
PPFIA2	0.960986	-0.666429	3.76219	-0.101692	0.919078	-6.35916	Not Significant
EIF3A	0.181837	-0.666334	8.4899	-1.92224	0.0556453	-4.57641	Not Significant
TIMP1	0.82657	-0.666239	9.98567	-0.414256	0.679021	-6.2806	Not Significant
ARHGEF11	0.870731	-0.666145	6.04485	-0.316453	0.751907	-6.3154	Not Significant
UBE2N	0.531022	-0.66605	8.63942	-1.02478	0.306402	-5.85349	Not Significant
ADAMTS3	0.0905171	-0.665955	3.87174	-2.3716	0.0184252	-3.65288	Not Significant
MAPRE2	0.648639	-0.665861	7.64951	-0.778784	0.436801	-6.06899	Not Significant
OLFM1	0.354347	-0.665766	7.33631	-1.41049	0.159565	-5.39845	Not Significant
ATP11B	0.0887986	-0.665671	6.92989	-2.38188	0.0179297	-3.62958	Not Significant
SAP30BP	0.973244	-0.665577	5.74359	-0.0688369	0.945171	-6.36189	Not Significant
RNASEH1	0.615205	-0.665482	7.36235	-0.849624	0.3963	-6.01293	Not Significant
F2RL2	0.216216	-0.665387	3.04826	-1.80273	0.0725648	-4.79046	Not Significant
SEPHS1	0.754197	-0.665293	7.45067	-0.565942	0.571911	-6.20822	Not Significant
PHF8	0.110235	-0.665198	4.11086	-2.25092	0.025209	-3.91918	Not Significant
RBMS1	0.0611546	-0.665103	7.47256	-2.58963	0.0101383	-3.13808	Not Significant
EPCAM	0.135496	-0.665008	8.88077	-2.12573	0.0344486	-4.1813	Not Significant
UQCRC2	0.248051	-0.664914	8.90252	-1.6991	0.0904717	-4.96522	Not Significant
RBMS2	0.241939	-0.664819	6.88477	-1.71707	0.0871321	-4.93563	Not Significant
FKBP1A	0.202936	-0.66463	7.82307	-1.84738	0.0658051	-4.71206	Not Significant
TSC1	0.641675	-0.664535	6.93156	-0.793624	0.428123	-6.05765	Not Significant
ZNF33A	0.269627	-0.664156	6.23912	-1.63619	0.102985	-5.06637	Not Significant
RAB20	0.147933	-0.664062	7.16489	-2.06324	0.0400623	-4.30674	Not Significant
PHF5A	0.85223	-0.663872	6.93618	-0.355415	0.722561	-6.30265	Not Significant
ITM2B	0.0814245	-0.663777	7.95507	-2.43006	0.0157597	-3.51908	Not Significant
EXOSC8	0.219618	-0.663683	7.4062	-1.79253	0.0741866	-4.80811	Not Significant
ARAF	0.210733	-0.663588	8.491	-1.82035	0.0698315	-4.75974	Not Significant
MORF4L1	0.634962	-0.663399	6.50952	-0.808969	0.419258	-6.0457	Not Significant
ZNF646	0.905597	-0.663304	4.80229	-0.231213	0.817327	-6.33815	Not Significant
NDUFC2	0.422677	-0.663209	4.77855	-1.25331	0.211194	-5.60107	Not Significant
XPA	0.32382	-0.663115	6.59887	-1.48615	0.138426	-5.29251	Not Significant
F7	0.721211	-0.66302	4.09972	-0.634666	0.526193	-6.16806	Not Significant
NUP43	0.216381	-0.662925	5.06643	-1.80182	0.0727087	-4.79204	Not Significant
NUP54	0.173554	-0.662831	6.70813	-1.95564	0.051556	-4.5142	Not Significant
FPGT	0.697408	-0.662736	3.7814	-0.684162	0.49447	-6.13631	Not Significant
ADRB2	0.91591	-0.662547	8.09828	-0.210618	0.833347	-6.34258	Not Significant
PLXND1	0.481828	-0.662452	6.41077	-1.12198	0.262885	-5.75226	Not Significant
SRSF2	0.642039	-0.662357	9.81614	-0.792445	0.428809	-6.05856	Not Significant
IRF2	0.246019	-0.662168	5.32714	-1.70466	0.0894278	-4.9561	Not Significant
DDX17	0.950561	-0.662073	8.08378	-0.126752	0.899232	-6.35637	Not Significant
RPL5	0.505754	-0.661978	8.77541	-1.07655	0.282659	-5.8007	Not Significant
HK3	0.646752	-0.661884	6.92101	-0.783492	0.434037	-6.06542	Not Significant
APLN	0.960349	-0.661789	6.11319	-0.105463	0.916088	-6.35877	Not Significant
RAB11B	0.621277	-0.661694	4.91638	-0.836202	0.403793	-6.02392	Not Significant
PGAP1	0.456429	-0.6616	5.96599	-1.17753	0.240039	-5.69033	Not Significant
MTOR	0.45906	-0.661505	7.74774	-1.17132	0.242519	-5.6974	Not Significant
HIRA	0.535583	-0.66141	5.08873	-1.01502	0.311022	-5.86315	Not Significant
CHRNA5	0.935005	-0.661316	5.38216	-0.165185	0.868924	-6.3509	Not Significant
ARPC2	0.558574	-0.661221	7.05774	-0.967471	0.334189	-5.90891	Not Significant
DSCAM	0.756767	-0.661126	3.53424	-0.561794	0.57473	-6.21049	Not Significant
ZNF536	0.296758	-0.661031	3.08887	-1.56013	0.11992	-5.18368	Not Significant
SLC12A4	0.622442	-0.660937	6.69506	-0.833239	0.405459	-6.02633	Not Significant
KRT9	0.779282	-0.660842	3.47977	-0.508848	0.611281	-6.23808	Not Significant
VIP	0.435608	-0.660653	3.92925	-1.22132	0.223049	-5.63943	Not Significant
STAT1	0.978157	-0.660558	8.96946	-0.0536846	0.957227	-6.36279	Not Significant
MPC1	0.23015	-0.660463	8.7932	-1.75533	0.0803558	-4.87164	Not Significant
COPG2	0.890537	-0.660369	6.16143	-0.269616	0.787666	-6.32878	Not Significant
EMB	0.0726902	-0.660274	4.06046	-2.48748	0.0134795	-3.38463	Not Significant
ADCY2	0.0853369	-0.660179	3.57363	-2.40397	0.0169041	-3.57918	Not Significant
BET1	0.762768	-0.65999	7.02458	-0.546642	0.585084	-6.21867	Not Significant
CDH6	0.355513	-0.659895	5.60522	-1.40756	0.16043	-5.40244	Not Significant
SH3BP4	0.259327	-0.6598	7.42125	-1.66691	0.0967113	-5.01744	Not Significant
ST6GALNAC5	0.73274	-0.659706	5.94973	-0.60798	0.54372	-6.1842	Not Significant
IL1RL2	0.758823	-0.659611	3.51889	-0.556673	0.57822	-6.21328	Not Significant
DIO2	0.897025	-0.659516	4.63153	-0.252932	0.800516	-6.33302	Not Significant
NKIRAS2	0.578432	-0.659422	5.21413	-0.929315	0.35357	-5.94406	Not Significant
PDZRN3	0.736346	-0.659327	5.96268	-0.59916	0.549577	-6.18938	Not Significant
SLC3A2	0.838772	-0.659232	7.56323	-0.389112	0.697505	-6.29044	Not Significant
NOXA1	0.834038	-0.659138	6.34821	-0.399709	0.689692	-6.28636	Not Significant
ATF7	0.975801	-0.659043	4.91458	-0.061523	0.950989	-6.36235	Not Significant
CEP290	0.230174	-0.658948	5.94577	-1.7538	0.0806192	-4.87424	Not Significant
FGL1	0.414984	-0.658854	3.60422	-1.27112	0.204797	-5.5793	Not Significant
CCNB1	0.430408	-0.658759	4.86169	-1.23369	0.218411	-5.62472	Not Significant
RPP38	0.614885	-0.658569	4.16683	-0.851204	0.395423	-6.01162	Not Significant
KRT13	0.583512	-0.658475	3.88514	-0.915127	0.360955	-5.95677	Not Significant
PA2G4	0.981954	-0.65838	8.4219	-0.0444994	0.96454	-6.36323	Not Significant
USP39	0.954601	-0.658285	7.22513	-0.119601	0.90489	-6.35722	Not Significant
CCL16	0.210128	-0.658191	3.54742	-1.8228	0.0694586	-4.75545	Not Significant
KLK7	0.538022	-0.658096	4.38631	-1.00865	0.314061	-5.86941	Not Significant
F13A1	0.229594	-0.658001	8.00187	-1.75831	0.0798479	-4.86661	Not Significant
MTMR2	0.854768	-0.657907	5.81339	-0.350143	0.726509	-6.30447	Not Significant
B4GALT7	0.704171	-0.657717	7.49784	-0.669212	0.503942	-6.14615	Not Significant
GRK5	0.771613	-0.657623	7.48089	-0.527933	0.597987	-6.22845	Not Significant
SLC43A1	0.222847	-0.657528	5.97979	-1.78152	0.0759701	-4.82704	Not Significant
LAMA1	0.94244	-0.657433	4.05213	-0.14582	0.884174	-6.35383	Not Significant
COL9A1	0.973413	-0.657339	3.69299	-0.0680056	0.945832	-6.36194	Not Significant
NRBF2	0.471467	-0.657244	6.38495	-1.14539	0.253078	-5.72652	Not Significant
CDC45	0.66512	-0.657149	3.94528	-0.745863	0.45641	-6.0934	Not Significant
USP4	0.589773	-0.657054	6.60036	-0.901495	0.368143	-5.9688	Not Significant
AMY1C	0.0663303	-0.65696	9.17307	-2.54348	0.0115432	-3.25064	Not Significant
SACS	0.114532	-0.656865	4.40229	-2.22636	0.0268299	-3.97176	Not Significant
SSNA1	0.3106	-0.656676	6.73336	-1.52163	0.129293	-5.24097	Not Significant
STK38L	0.586752	-0.656581	6.19256	-0.908762	0.3643	-5.96241	Not Significant
CXCL11	0.452013	-0.656486	4.58371	-1.18698	0.236298	-5.67951	Not Significant
EIF5A	0.866199	-0.656392	7.75319	-0.326018	0.744667	-6.31241	Not Significant
TIMM17A	0.74725	-0.656297	4.67797	-0.578428	0.563466	-6.20126	Not Significant
IFNA14	0.782517	-0.656202	2.76334	-0.501113	0.616707	-6.24189	Not Significant
CCPG1	0.176283	-0.656108	7.4572	-1.94461	0.0528782	-4.53486	Not Significant
PDK4	0.229594	-0.655918	9.22291	-1.75844	0.0798253	-4.86639	Not Significant
VNN2	0.0540819	-0.655823	5.50259	-2.65547	0.00839877	-2.97418	Not Significant
GPR34	0.381917	-0.655729	6.08239	-1.34585	0.179499	-5.48463	Not Significant
CYC1	0.882135	-0.655634	8.98738	-0.288907	0.772878	-6.32353	Not Significant
ERMAP	0.66512	-0.655539	5.14152	-0.745801	0.456448	-6.09344	Not Significant
EDRF1	0.417992	-0.655445	6.64253	-1.26546	0.206817	-5.58626	Not Significant
ING1	0.955185	-0.65535	5.32335	-0.116933	0.907002	-6.35753	Not Significant
MGAT3	0.973462	-0.655255	7.87569	-0.0677341	0.946048	-6.36196	Not Significant
ALDH1A1	0.646794	-0.655161	9.43191	-0.782096	0.434855	-6.06648	Not Significant
GTPBP4	0.112404	-0.655066	8.5516	-2.23966	0.0259412	-3.94336	Not Significant
LDB3	0.370988	-0.654971	4.23052	-1.37169	0.171319	-5.45066	Not Significant
STX11	0.838703	-0.654877	7.6864	-0.389345	0.697333	-6.29035	Not Significant
DNAJB4	0.240176	-0.654782	6.03697	-1.72298	0.0860564	-4.92584	Not Significant
DISC1	0.613772	-0.654687	3.69069	-0.854057	0.393844	-6.00926	Not Significant
SNRPB	0.966559	-0.654498	8.84069	-0.0836672	0.933384	-6.36078	Not Significant
[truncated: 5,253 more rows]
