# Supplementary material for: Identification of Key PANoptosis Regulators in Periodontitis and Chronic Obstructive Pulmonary Disease Using Gene Expression and Machine Learning Methods
Source: Genes (Basel). 2025 Aug 29;16(9):1027. doi: 10.3390/genes16091027 (PMC12470229; doi:10.3390/genes16091027)
Supplement: Supplementary file 1 [file genes-16-01027-s001.zip › genes-3836040-Table S3 PANoptosis_genes_list.txt]

ATF6
BAX
BCL2
CASP7
CASP9
DDIT3
DKK1
EIF2AK2
EIF2AK3
ERN1
MAP3K7
MAPK8
NFS1
NLRP3
PANX1
PYCARD
TLR9
TRADD
TRAF2
AIM2
CASP1
CASP3
CASP6
CASP8
CYCS
FADD
GSDMD
GSDME
IFNG
IL18
IL1B
IRF1
MEFV
MLKL
NLRC4
NLRP1
RIPK1
TGFB1
TNF
ZBP1
ACO1
ADA
ADAR
APAF1
CD4
CFLAR
CGAS
CXCL1
CXCL12
CYLD
DDX58
ELANE
GBP5
GSDMA
GSDMB
HSPA4
IFIT1
IFIT1B
IFNAR1
IFNB1
IL6
IRF3
IRF7
IRF9
ISG15
NINJ1
NLRP6
PCSK1
RIPK3
SLC4A4
SMDT1
STAT1
STAT2
TBK1
TLR3
TLR4
TNFRSF1A
TNFSF11
